# Supplementary material for: Local mitochondrial physiology defined by mtDNA quality guides purifying selection
Source: PLoS Genet. 2026 Jan 9;22(1):e1011836. doi: 10.1371/journal.pgen.1011836 (PMC12810922; doi:10.1371/journal.pgen.1011836)
Supplement: S1 Dataset — This Excel file includes all data used to generate the figures in this manuscript. (XLSX) [file pgen.1011836.s008.xlsx]

## Sheet: Fig1
A	Absolute Event	FSC-A	FITC-A::FL1-A		B	FSC-A	FITC-A::FL1-A		C	FSC-A	FITC-A::FL1-A		E	FSC-A	FITC-A::FL1-A		F	8h	FSC-A	FITC-A::FL1-A	12h	FSC-A	FITC-A::FL1-A	20h	FSC-A	FITC-A::FL1-A	24h	FSC-A	FITC-A::FL1-A
	1	1787712	324			1855308	6950			1606942	538			2787432	764				3896565	3716		3997817	1153		3784698	7994		1821967	524
	2	1691323	605			2456891	6312			3656824	567			3415167	14102				1855601	7178		5730256	1134		2048370	741		3078961	7626
	3	1580219	373			2026694	7469			1877345	5461			5416889	919				2892250	3869		2400618	2878		3063602	5857		2904758	1245
	4	1515806	314			2601666	879			1610273	614			4907478	1716				2702525	1355		2147638	5		3442345	954		2145234	9801
	5	1221128	217			1885239	6172			1686368	272			5287443	22603				3332066	8096		2378981	837		5832542	16950		4208894	13230
	6	1124906	140			1203070	3996			3511500	898			4308634	10442				3469617	6301		4436199	2579		3257338	7087		2264422	9912
	7	2581565	678			1933637	5002			1665963	4674			6302430	21241				1828396	6338		2657283	3021		1706962	3704		4275814	1152
	8	1670758	252			2480165	8804			2543341	8702			2479774	3124				2670353	6589		4281388	3112		2472758	1191		4494482	12770
	9	3140478	638			2065310	7203			2890479	303			4218334	1387				2621592	1640		2059365	17		2494242	261		1924786	738
	10	1819091	478			3213021	12983			3190709	12138			2910598	5739				4148167	9358		2802204	7633		3626212	12572		2193210	670
	11	6099386	1872			1992455	11984			3721727	1084			5042692	16250				1543266	509		3115063	1000		5493594	15012		4667784	976
	12	1600753	212			1626651	4275			1174721	286			4332957	4104				2897751	7074		4058163	14148		3799965	3520		2779252	9175
	13	1564658	300			2770786	7339			1558591	2997			3630693	11826				3185386	985		2662757	4221		2469899	164		2506626	1213
	14	2830163	746			1613677	4980			4736631	1618			3347906	5670				3717542	6703		2093225	3773		2347295	496		3189023	6193
	15	3538360	1191			1759742	7474			5739673	1473			3534811	726				2540482	4155		3141995	367		2838053	6512		2467964	903
	16	1478292	385			2713446	7474			2301702	232			5106891	12946				3210783	7840		2763469	1005		3192067	6080		4253943	10404
	17	2724739	702			3407635	9947			4991941	16144			5450053	1084				3207803	7277		2249479	684		3569811	921		3294537	7920
	18	1507157	462			3330382	11401			2045199	485			4665016	18018				2391195	5873		3126637	1049		3199640	646		3696916	14096
	19	1150887	43			1975958	4564			2838579	736			5141023	16723				2761092	7304		4006917	1048		3411791	10261		3258696	571
	20	3673333	1068			5440100	21075			2166935	667			2849301	655				3250699	1489		3775498	947		2981947	5675		3578150	10686
	21	5830519	2034			2485629	5034			1298978	396			3131733	8661				2618819	1663		4123206	1111		1903586	7639		3506992	6691
	22	5296167	1384			3121723	10045			3349320	8358			6146314	1412				3103551	2197		2349856	11858		3598305	10114		4196077	872
	23	2637483	689			1196406	3439			1356916	3610			2731638	5504				2264356	1314		4361107	5396		3448568	903		2696364	489
	24	1650905	284			1461821	3790			1782369	2908			3723990	337				2646946	700		2938055	4931		3557211	703		2304876	6935
	25	1664025	265			2963389	19408			1595268	4332			2987374	3564				3513507	6898		2657336	776		2941498	6119		3509574	979
	26	2582266	608			1329852	3515			1228107	5644			2814935	3215				4300909	1620		3851224	9039		3607241	6829		2090847	8146
	27	1954290	859			1771221	6913			1779665	7051			5719615	26429				3650277	2604		3400857	1032		2658545	693		4225189	12597
	28	3039902	603			5450600	27991			1257094	274			2185025	596				2406010	4096		2135186	3429		2818220	6154		2689975	395
	29	2283924	177			2682769	6118			2025514	574			5541647	895				3282596	705		3718745	1327		2546941	4008		3753818	652
	30	1990295	471			2844229	12866			2519193	8616			4115186	1394				4251517	2106		4630330	605		2332136	7721		2816517	652
	31	2580587	747			1666197	6850			2226408	8570			2114363	6794				2885528	542		2663810	3743		3431897	7650		2960148	857
	32	1578949	421			2355033	6326			3784651	11268			2992387	16417				2097862	688		2518141	903		2214040	1020		3368477	490
	33	2841636	351			1732190	2410			2984328	450			4440637	21842				3701152	1479		4209126	12080		3952274	6207		5560692	1520
	34	2139283	550			1106953	4684			6486513	22362			3013379	6366				1992668	1110		3259287	11502		2684722	583		5684080	2212
	35	4624143	1548			3582505	9592			4093493	17422			4874822	10858				3778347	3715		3959487	11776		3129217	9701		2350920	1245
	36	2605305	554			3688562	13580			1438416	2630			2669427	7589				3185465	916		2124667	2193		3615005	10133		3015009	1011
	37	4403280	1293			3037776	8244			1611761	5576			4922030	1574				2180664	4728		2633939	9275		3887633	1729		3448075	784
	Absolute Event	FSC-A	FITC-A::FL1-A			4375679	11591			2614623	761			4474361	1255				3089657	2190		4667259	1064		3626575	1163		3526113	10072
	38	3.17048e+06	827.167			1734794	9998			1695907	4755			5268539	27452				2319984	4291		2560338	5180		4106056	9892		4123229	595
	39	3.20363e+06	836.793			4530021	10260			5010728	1200			4498477	1096				3168417	1156		2962771	2147		3431128	10348		2384999	11685
	40	3.23678e+06	846.419			3148235	12415			2720080	756			3882853	7271				4062088	3303		2044878	712		2545709	193		2137464	386
	41	3.26993e+06	856.045			3712087	8969			3592524	1136			3407425	3786				2786454	8092		4188022	14476		2726073	5306		5261485	8752
	42	3.30308e+06	865.671			7115328	40621			2493804	6688			4987526	2341				2968390	1844		2397356	1199		1633040	459		2790229	13167
	43	3.33623e+06	875.297			6367955	16211			1632291	3741			3539774	685				3835469	7438		2741045	1067		6593319	1153		2836062	862
	44	3.36938e+06	884.923			2518823	5887			1781995	352			4492396	15306				1791930	1162		2106881	8500		5606240	1123		2528689	919
	45	3.40253e+06	894.55			1812751	5212			1299815	140			6108070	1934				2391867	1988		2198255	568		6759328	9964		6860781	14790
	46	3.43568e+06	904.176			6480591	17755			1461399	194			2900591	13282				2416993	10632		2364292	606		2724242	5785		3789124	902
	47	3.46883e+06	913.802			2760603	7664			2120318	433			4382721	14996				3456517	1458		2732898	822		3008412	8926		3609704	638
	48	3.50198e+06	923.428			1575655	5931			1156130	276			3603812	949				4275822	4424		4796895	1625		2807571	654		2374929	1091
	49	3.53513e+06	933.054			5104654	11888			1756514	412			2749412	4486				3874140	904		5182192	1134		3700983	10903		2744988	1001
	50	3.56828e+06	942.68			3519094	24482			1509038	172			4565079	974				5165779	13615		2706934	8442		2636082	1231		2716084	1963
	51	3.60143e+06	952.306			1844352	5662			1915129	437			3283231	9055				4940765	13548		2362591	34		3060184	10606		3942878	1374
	52	3.63458e+06	961.932			5739487	21725			1376651	423			4705452	12041				4730316	1403		3012348	702		2407851	8753		2886006	1080
	53	3.66773e+06	971.559			2003755	4961			4063637	13634			5481295	1197				2861584	5603		2957393	2925		5197954	1468		3383000	311
	54	3.70088e+06	981.185			3304258	8810			5005562	1680			3113709	7741				2394473	5886		1871233	158		1992739	456		2390722	1329
	55	3.73403e+06	990.811			2534672	3371			2291614	7628			3382462	9244				1953988	1564		2561889	5063		5585473	13716		2084186	1316
	56	3.76718e+06	1000.44			1313295	4433			3204854	9229			2280083	436				2204585	1151		4520805	1414		2560674	9941		3172167	8582
	57	3.80032e+06	1010.06			1243596	6256			3248935	569			3181045	1012				2627527	3581		2657005	7559		3951343	7505		3707466	819
	58	3.83347e+06	1019.69			3047608	8852			1923624	6549			3790524	1149				2801556	975		3264311	1615		2243194	412		3367488	1591
	59	3.86662e+06	1029.32			1536364	3120			3209356	8234			2303340	449				3358153	9440		3102917	12198		3948856	1911		3773286	593
	60	3.89977e+06	1038.94			2596301	3752			2351095	6620			3620493	17742				3015931	5901		3262716	5934		3382811	5664		2821075	635
	61	3.93292e+06	1048.57			3947122	10779			3656316	1224			3703051	2092				3799480	797		3836059	12581		2485220	831		3760416	7548
	62	3.96607e+06	1058.19			1791331	7083			1309962	5842			4755494	1152				2757795	963		3545195	942		2320757	548		6402354	15042
	63	3.99922e+06	1067.82			2190701	6498			1801791	4643			3776136	7105				2785131	1356		2302812	5786		2961543	4898		2588272	6205
	64	4.03237e+06	1077.45			1441581	3890			3256426	696			3495535	827				2146415	418		3648408	995		3507409	9288		3254162	9822
	65	4.06552e+06	1087.07			1367931	5706			1570286	452			3385356	550				2874686	4519		3068733	4333		2375403	661		2654942	809
	66	4.09867e+06	1096.7			3794513	10427			3032436	12270			3511915	14895				4032380	5705		4608875	828		3470920	6778		4361628	1209
	67	4.13182e+06	1106.32			1337748	3560			2225735	8014			3670873	16464				2964144	1571		2369585	7518		2884100	3729		2082835	4304
	68	4.16497e+06	1115.95			1805038	2924			1679148	4802			2624455	962				2384385	2127		4379209	1030		3861607	15527		2523921	1110
	69	4.19812e+06	1125.58			1747391	7688			1288440	3381			2696445	929				2067722	1921		1918601	671		2769092	3472		3192941	794
	70	4.23127e+06	1135.2			3928558	12109			3258164	471			4350703	11320				3446434	12214		3396557	786		3455565	6040		5341006	1309
	71	4.26442e+06	1144.83			5790310	17997			2174217	432			3987666	874				4912460	1227		2916418	330		3561854	1223		4295977	9345
	72	4.29757e+06	1154.45			4682744	16672			4152867	944			3175247	5620				2273035	4549		3171482	10016		3858062	11614		2882448	7979
	73	4.33072e+06	1164.08			1563356	5573			1353306	344			4142208	15518				2762063	8130		2989085	5212		2913552	8660		2533181	540
	74	4.36387e+06	1173.71			6618041	31029			3164106	10957			5924675	7241				2924885	11328		4428461	80		3002841	896		2828860	568
	Absolute Event	FSC-A	FITC-A::FL1-A			1382310	2807			1838386	4836			5739622	1256				2723596	6807		2502634	584		2270194	3907		3818544	509
	75	4.39702e+06	1183.33			2038678	6110			2603874	540			6179502	1207				3710006	4384		2360394	636		3527734	1053		2807435	584
	76	4.43017e+06	1192.96			1559163	4179			1885824	260			3097742	13964				2758028	1069		2588457	5634		2646725	9513		5405110	15203
	77	4.46332e+06	1202.59			3868310	12003			5115441	12774			2758225	819				1750615	1450		3121391	1006		2543691	580		4499348	4119
	78	4.49647e+06	1212.21			1484568	5334			1533112	4391			3379776	751				2465362	916		2696454	53		3594342	1679		4248987	11010
	79	4.52962e+06	1221.84			2975445	7023			4667879	13829			4446548	7403				1916342	1713		2248346	1489		2358660	6491		3902598	10880
	80	4.56277e+06	1231.46			4930928	15645			2988063	9201			2478838	8072				1835739	427		3485059	11228		3784652	2254		2608326	418
	81	4.59592e+06	1241.09			2985013	11372			1778596	7482			2074270	8031				3168012	679		3025851	617		2645885	1172		2827673	415
	82	4.62907e+06	1250.72			1651685	3761			2146664	4802			3971409	5859				2266933	520		4307095	1370		2615857	841		4952611	820
	83	4.66221e+06	1260.34			1211616	4394			2498368	4044			2965673	13108				2575527	8965		4401686	6331		2869271	501		2494368	8629
	84	4.69536e+06	1269.97			2058647	6515			2242865	4367			3835024	15607				3884463	10054		2234011	604		5047650	961		4675093	9899
	85	4.72851e+06	1279.59			4386777	10555			2082232	517			2784098	4895				1904748	860		2839535	526		3600567	1815		3904483	1594
	86	4.76166e+06	1289.22			2411000	6017			3916696	653			5512586	1519				2976158	6707		2430066	2619		2313571	494		3100279	11051
	87	4.79481e+06	1298.85			1384943	3473			3194861	5335			4777340	19987				2123927	5210		2374704	672		3885141	1198		2854059	761
	88	4.82796e+06	1308.47			1652727	5992			2194425	1338			3724998	15778				5164918	2296		1929091	2334		3315112	892		2957167	635
	89	4.86111e+06	1318.1			2072049	5438			3546701	15099			3382559	6203				2952592	6608		4093631	3872		2861968	8546		2533604	8448
	90	4.89426e+06	1327.73			2074977	7335			1944383	3046			4776761	11056				2181070	3553		3969327	5360		3264245	2408		2405591	426
	91	4.92741e+06	1337.35			1809401	4367			1944206	628			3459996	4932				2211711	3420		3221524	5991		2585894	1083		2821423	671
	92	4.96056e+06	1346.98			1579666	7735			2839661	572			2431025	826				1865936	1232		3455643	760		3272889	1815		2682289	8614
	93	4.99371e+06	1356.6			1514718	2744			2700828	499			4649142	4145				2630752	2308		3105121	622		4147317	1121		4023934	771
	94	5.02686e+06	1366.23			1772491	5618			2779479	5473			3709088	11197				1993057	896		3879898	2237		3098216	877		3773013	8256
	95	5.06001e+06	1375.86			4099717	13278			1581817	4791			3583484	8207				2485318	1938		2647305	529		2398637	6094		3365825	11543
	96	5.09316e+06	1385.48			962671	4116			3285915	673			3535456	1008				5308773	1883		4096335	5936		2615173	547		3707912	594
	97	5.12631e+06	1395.11			1865204	4398			1208063	229			4720998	795				2946139	1665		3270529	5740		2599159	5691		2073044	434
	98	5.15946e+06	1404.73			1632394	4260			2969060	699			4686240	1083				2295858	4395		1996104	581		3108451	657		2431520	1238
	99	5.19261e+06	1414.36			6939025	26311			1832165	314			4026597	1368				3678022	1001		2600589	1860		2966569	9953		6707355	20785
	100	5.22576e+06	1423.99			1742797	6328			3146927	7300			2497040	11316				3566397	8043		2106971	8235		2202818	998		4509174	1056
	101	5.25891e+06	1433.61			1622325	6527			2267522	5427			5778211	10522				2433396	2565		3139838	757		3435560	988		3739965	561
	102	5.29206e+06	1443.24			1166163	2893			4928911	1262			4815876	1155				2007728	1420		2653146	614		3386287	2084		2943745	834
	103	5.32521e+06	1452.86			3219975	9626			2471474	792			3447995	8557				3418889	4603		3218017	1039		3323738	8030		2642722	1167
	104	5.35836e+06	1462.49			6391360	5162			2961132	672			2300440	2118				4491850	6486		2911121	9411		5127481	18599		2984224	1016
	105	5.39151e+06	1472.12			3480658	11737			2614890	584			2575491	10325				3263345	6307		6078040	14059		4974682	7001		5690662	10009
	106	5.42466e+06	1481.74			1695245	4658			4969772	14745			2821494	739				4012259	4375		3684541	6992		2456677	3445		5379486	1116
	107	5.45781e+06	1491.37			2231363	5892			1611726	4461			3174187	827				1988284	2945		4463405	15974		3074484	680		2829577	618
	108	5.49095e+06	1501			1335571	2896			1996984	3432			3581432	7183				2681580	4793		1759504	888		3181546	4194		3993608	1268
	109	5.5241e+06	1510.62			1901749	5461			2176595	391			2801965	926				3083261	813		3034033	8109		7125270	11926		3779982	667
	110	5.55725e+06	1520.25			1777784	9223			1653081	477			4850788	23872				2770889	1417		2873548	4319		3043728	9165		2717350	13132
	111	5.5904e+06	1529.87			3626749	11817			1103178	474			3593531	818				4169077	9754		2025475	5958		5748713	17539		4151169	794
	Absolute Event	FSC-A	FITC-A::FL1-A			2347111	5430			2908360	7141			2728638	10007				2500381	5251		5757293	6605		2430381	670		2862109	5459
	112	5.62355e+06	1539.5			2427989	7611			1652027	3333			2486450	4352				2570322	441		3254210	3599		3033267	1538		2612096	1160
	113	5.6567e+06	1549.13			3551097	14819			3520130	813			2672018	920				1553403	417		3386456	607		2373083	683		6512985	1002
	114	5.68985e+06	1558.75			2626452	4447			1453625	4285			2629263	746				3837289	2748		5561134	4333		3597003	583		5650222	1092
	115	5.723e+06	1568.38			4602663	12147			6402888	25000			2535458	5250				2804574	1012		3898637	2034		3890611	1163		2198482	816
	116	5.75615e+06	1578			1934257	5005			1304088	396			3037450	878				4255831	12842		4090659	1634		2785846	2371		2641165	825
	117	5.7893e+06	1587.63			1273431	3106			2482521	11929			3133121	11416				3074312	3730		3165209	1337		3792119	671		2910051	880
	118	5.82245e+06	1597.26			1374247	2589			1452759	6553			3672512	17193				4171161	2855		2622638	1027		4463054	649		5230668	1176
	119	5.8556e+06	1606.88			2641094	4394			4660878	14674			2954187	4526				1872129	5685		4948191	805		2618282	9374		3720570	14180
	120	5.88875e+06	1616.51			3003130	11372			3126121	1071			2397347	6496				6735756	10635		2400516	2107		2319935	6944		2682505	953
	121	5.9219e+06	1626.14			1736917	3188			2185191	4178			6057683	1014				5122077	2390		3202628	812		3141014	1116		3915627	8344
	122	5.95505e+06	1635.76			2772062	3640			3831689	14715			3036685	3798				1921041	2399		3679699	5530		2573672	844		3991862	374
	123	5.9882e+06	1645.39			1815928	4333			1353102	3600			5021180	773				2270894	7804		3444012	2279		2326827	8118		1956389	9352
	124	6.02135e+06	1655.01			1894106	5199			2411968	729			2517702	1137				2275027	1265		2657132	995		2669047	9201		2827166	1459
	125	6.0545e+06	1664.64			1242742	5206			5280350	1151			4471893	10954				3929845	10887		4399355	3328		4001850	12229		1941792	743
	126	6.08765e+06	1674.27			1072419	3897			4126678	10258			2643281	6068				2278745	1272		2519293	447		5659354	6591		3783055	663
	127	6.1208e+06	1683.89			2179297	3984			1218345	4032			4235885	819				4204225	9587		3311403	11967		2900799	1446		2744865	598
	128	6.15395e+06	1693.52			1958340	3117			6026811	1302			4726875	17519				2936946	1983		3979255	800		4011201	3550		3287519	1080
	129	6.1871e+06	1703.14			1539828	5550			2879697	9178			2874105	4506				4046233	12929		3060983	1177		3461718	1076		3833536	774
	130	6.22025e+06	1712.77			1436131	3652			1623136	391			2927039	7823				3325818	8988		5188546	4586		2344164	226		3117092	3628
	131	6.2534e+06	1722.4			2396738	5341			2642729	6602			4090367	934				1992351	1257		3281065	648		2765524	1465		5844169	1402
	132	6.28655e+06	1732.02			1815671	2657			6551188	25494			3539541	5776				3379918	4448		2452610	2454		3059867	7475		2436048	6829
	133	6.3197e+06	1741.65			3648217	5306			1489593	4565			3598238	1085				1519118	500		3088351	884		5483455	2885		4057996	2617
	134	6.35284e+06	1751.27			2567129	2528			1986751	6762			2840958	669				4522480	1827		4028824	1116		2622668	911		3234286	1253
	135	6.38599e+06	1760.9			1526666	6096			1427944	269			4644152	685				2144048	3223		3097572	2714		3128263	3027		3268738	1013
	136	6.41914e+06	1770.53			1445575	4364			1926100	7532			4499010	2013				1743645	1434		2808275	10204		2464056	2379		5712236	768
	137	6.45229e+06	1780.15			1480589	2727			4375625	1431			3934541	18960				1520947	416		3829094	1157		3298851	819		4072237	819
	138	6.48544e+06	1789.78			4057794	15838			1448662	3034			3007353	8766				4796018	7956		2650837	573		2792329	7733		2179057	5599
	139	6.51859e+06	1799.41			5425971	14753			3023835	753			3274400	6830				3493462	1196		2060724	2552		4063144	989		2530122	803
	140	6.55174e+06	1809.03			2065001	10959			4553681	1040			4116078	17633				2404682	5406		2329424	6779		3306622	1150		2758632	1060
	141	6.58489e+06	1818.66			2111623	6866			2855833	443			3183912	674				5160130	834		3094088	3342		2200088	987		3526657	7519
	142	6.61804e+06	1828.28			2564552	5596			4296509	13185			3785815	492				2941252	6453		3367099	12763		2964435	445		5510806	891
	143	6.65119e+06	1837.91			4268108	17557			3036374	402			5014447	12495				2749813	1590		3867079	12469		2237007	1415		4451969	573
	144	6.68434e+06	1847.54			2071685	5828			4003085	1237			3189422	14529				2450332	5680		2652934	4013		4718610	1272		2614383	989
	145	6.71749e+06	1857.16			2244213	4373			3352132	10827			3093592	2765				3401943	3977		3769746	13300		3056749	9453		2222283	801
	146	6.75064e+06	1866.79			2054189	7695			1997639	283			2710616	808				2267026	5089		3072530	551		2875126	989		2479183	637
	147	6.78379e+06	1876.41			1413599	3902			2584240	10313			2783037	7523				1916216	2133		2291068	367		4068358	15660		3848419	1160
	148	6.81694e+06	1886.04			5342334	15944			1252815	272			3713214	1276				3530253	17833		4360397	2998		4174462	10544		3783611	941
	Absolute Event	FSC-A	FITC-A::FL1-A			3490772	11448			2749483	585			3396079	11315				3386299	4512		1733041	692		2395149	10647		2937642	628
	149	6.85009e+06	1895.67			3208798	9532			4518416	1107			4330932	13988				3080201	7972		2744828	607		2875761	6243		2632384	795
	150	6.88324e+06	1905.29			2952082	6342			2862328	11714			1924078	535				3075505	5524		3289555	2283		2812749	618		3901380	606
	151	6.91639e+06	1914.92			1427531	4310			2176297	7337			2926581	20562				2393907	4365		2850515	3914		2643135	645		3303989	11835
	152	6.94954e+06	1924.55			1399839	5011			1951887	5745			2392113	691				2768446	6381		2014586	420		3224469	1095		2722277	649
	153	6.98269e+06	1934.17			4206680	11178			2647483	7983			3496295	17407				4681342	1124		3727758	2244		2200592	6716		2945021	14803
	154	7.01584e+06	1943.8			2338933	5695			2047252	9311			1856512	3285				2543298	3507		2265196	526		2276963	115		2575124	1224
	155	7.04899e+06	1953.42			1482702	3694			7095806	21587			3228573	11290				2606185	4203		2104634	5255		4990583	332		2343410	641
	156	7.08214e+06	1963.05			5594598	18491			2601055	378			4002801	1008				1988662	996		3696328	6791		3266521	701		2254702	873
	157	7.11529e+06	1972.68			1255801	2559			4612015	1295			3245967	1154				2787458	1086		2310774	471		2525012	1066		4638103	1424
	158	7.14844e+06	1982.3			2106175	6977			3425438	894			3590997	17909				4377498	6136		4789296	11626		2734858	612		3555184	11413
	159	7.18158e+06	1991.93			1692199	5660			4013929	13868			3291937	922				2354805	821		3735228	2972		3769527	9591		2999543	775
	160	7.21473e+06	2001.55			3843508	16176			1493313	3879			2375891	819				1698131	2543		2058565	6055		2622516	4143		4909476	13856
	161	7.24788e+06	2011.18			1137899	4247			2521165	6255			4149137	5326				2270256	2513		3158819	11739		4598115	17165		3448974	707
	162	7.28103e+06	2020.81			2280974	6810			5326581	1839			3296103	865				2183383	1132		3160335	7202		3498801	11302		2007576	400
	163	7.31418e+06	2030.43			1415728	4077			5915597	15250			2627619	9020				3255513	989		2036054	582		2090142	1216		2753579	498
	164	7.34733e+06	2040.06			3107495	4926			2680299	446			3030169	6964				1825208	4093		2408656	889		4630115	2462		2121542	301
	165	7.38048e+06	2049.68			1540602	4567			5049802	19455			2444138	840				2938127	5356		2902408	1321		2330708	1605		1851714	5126
	166	7.41363e+06	2059.31			2480398	6759			2838325	682			2351138	5769				2037942	2345		4158160	1116		4443475	12586		3402701	6323
	167	7.44678e+06	2068.94			4830836	12816			1348115	4374			5092733	1642				3043988	6656		3633593	9248		3136089	4856		4317990	9845
	168	7.47993e+06	2078.56			3699190	10240			2181230	440			3429020	1054				2167669	1322		3851492	1542		2891031	3659		4903739	538
	169	7.51308e+06	2088.19			2619464	9452			4147829	1224			2129860	3496				3975206	2950		2484000	1911		3557114	756		2691872	11529
	170	7.54623e+06	2097.82			2145278	4202			2025852	3741			2970103	8836				3721230	4664		4989185	1745		3186257	9249		3136795	1188
	171	7.57938e+06	2107.44			5832521	18504			2260083	206			6049949	1523				1978853	7221		3948244	1385		3543972	10383		3104321	955
	172	7.61253e+06	2117.07			1634470	3080			4239886	13729			3833311	7497				3817246	1425		3953011	5842		2785188	950		4004685	7959
	173	7.64568e+06	2126.69			1379093	2872			3774686	10778			5314396	14374				3545720	1299		4213261	1402		2263619	5724		2111443	697
	174	7.67883e+06	2136.32			2313398	4644			4026050	940			2892670	7986				6142533	13171		2763355	4144		4746017	304		3527577	9063
	175	7.71198e+06	2145.95			1570193	6956			2412435	8925			2791191	5429				2740088	6164		3042497	9531		2357538	952		2461060	8175
	176	7.74513e+06	2155.57			2467798	9505			3119995	636			2776574	9606				1920029	6991		3166314	1464		4780195	2823		3834926	726
	177	7.77828e+06	2165.2			4331791	15856			1889125	4243			3863936	5624				1428374	375		2301362	932		1620946	573		2084488	857
	178	7.81143e+06	2174.82			1437889	5295			1457975	5825			5358060	1251				4022291	7346		3361960	1843		3424554	6256		2704013	709
	179	7.84458e+06	2184.45			5078866	15964			1680838	432			4173836	4490				2123319	3062		3154475	5082		2300693	9680		1931869	828
	180	7.87773e+06	2194.08			1769303	6712			1298263	274			3637182	693				1719934	572		2515178	3802		6543798	16568		5397274	1227
	181	7.91088e+06	2203.7			1348659	4681			1159161	391			2532199	777				4406361	18344		3263696	641		5079708	9627		1857066	1834
	182	7.94403e+06	2213.33			2843184	7201			1255264	2479			3879601	5544				1331929	638		3380576	7688		4620920	15957		2630742	333
	183	7.97718e+06	2222.95			2931827	7325			3860175	760			4333756	1026				2281885	588		2297508	560		2871750	598		3240631	842
	184	8.01033e+06	2232.58			2813205	7057			2310547	619			2812732	740				4817595	6010		3024744	850		4091100	118		2433482	8802
	185	8.04347e+06	2242.21			1763401	6008			2130482	673			3599473	1070				2461992	551		4267753	10695		5614365	15307		3962526	663
	Absolute Event	FSC-A	FITC-A::FL1-A			1923222	4047			1316783	4172			4907713	17131				4704605	1296		3035373	9540		4022150	2733		3666150	6110
	186	8.07662e+06	2251.83			1812462	5519			1665886	4192			2577975	2555				3345770	493		3902258	4924		2546979	604		2537812	12365
	187	8.10977e+06	2261.46			1702405	6766			2011730	467			5025066	1374				1703981	9086		2773472	782		3436602	804		3717970	1053
	188	8.14292e+06	2271.09			4317033	17692			2330020	5630			2325947	786				5737403	1345		2404036	851		2705011	9206		3770626	897
	189	8.17607e+06	2280.71			1697914	4416			3043829	978			2903409	710				2947839	1646		2187425	2255		3413252	2078		2922125	955
	190	8.20922e+06	2290.34			1774195	5731			3493312	10777			3205100	7645				2188738	838		2698912	2762		2517001	2464		2621824	623
	191	8.24237e+06	2299.96			2654760	6258			2371632	356			3400613	13451				1776616	6973		2143298	454		2483693	5003		3652356	12179
	192	8.27552e+06	2309.59			3283207	7686			2633387	557			2535180	667				2091132	1284		4418395	1481		5542785	14703		2553791	8286
	193	8.30867e+06	2319.22			1455759	4522			5638838	1226			3581433	726				2464873	4323		5114760	861		3286968	1721		2691976	962
	194	8.34182e+06	2328.84			1379901	6395			1606000	633			3382131	5536				4312844	8203		2392187	695		7813660	1433		4119731	5424
	195	8.37497e+06	2338.47			7136558	18582			2894218	587			4618840	1343				2519011	949		2971969	580		4157347	6314		3497700	587
	196	8.40812e+06	2348.09			1565858	3242			2992553	490			4178964	934				2660240	1685		2508279	5808		3543216	8582		4291637	1158
	197	8.44127e+06	2357.72			1999583	2286			3967579	8516			2196857	438				2989779	5744		2583294	330		2468721	2176		3539425	507
	198	8.47442e+06	2367.35			1589267	6692			3971066	9293			4298650	8727				2862883	6698		3334579	10485		4521989	3398		4667604	14384
	199	8.50757e+06	2376.97			1185019	512			2185717	363			3183847	4239				2575137	880		4002259	8895		1947966	6493		4183464	20296
	200	8.54072e+06	2386.6			4069614	13089			2590951	7410			3368681	5842				3127412	8071		2328169	764		4756775	11246		2493862	1050
	201	8.57387e+06	2396.23			4199549	9900			6507123	1840			2751720	445				3745288	585		3424725	2132		3342188	817		3265410	414
	202	8.60702e+06	2405.85			1924200	4122			3566818	1207			4961459	1288				4261574	1579		2088424	336		6692571	1024		2618632	836
	203	8.64017e+06	2415.48			2118836	7994			2993950	406			2332768	645				3465968	2471		2191378	3228		3920555	11		2686801	891
	204	8.67332e+06	2425.1			1476683	3361			3186487	829			3908724	908				3226071	2335		5521803	1911		2826666	554		2230566	930
	205	8.70647e+06	2434.73			1525802	3682			3723453	16938			2873248	4591				1687643	990		2180002	3675		2626588	1100		3089008	501
	206	8.73962e+06	2444.36			2639398	6512			3376677	398			4954262	1291				2026047	5869		2805367	816		2551701	631		2475464	804
	207	8.77277e+06	2453.98			5446504	18738			3912693	10812			4793389	1751				2355665	1806		3108991	6427		3899661	710		4284433	11515
	208	8.80592e+06	2463.61			2159811	7014			1265869	5466			4890759	3556				2818579	2702		4104291	17010		2126582	323		5109740	1748
	209	8.83907e+06	2473.23			2805994	9277			3427025	6545			3342259	12363				3169121	3998		3688472	924		3607273	11455		3855269	810
	210	8.87221e+06	2482.86			2374254	5130			3326159	723			3464629	909				2860943	1650		2608003	14183		3031669	5333		2051145	249
	211	8.90536e+06	2492.49			1342315	3823			1303340	4693			4762562	8210				3744508	722		2235970	566		3532604	1242		4581202	959
	212	8.93851e+06	2502.11			1258766	4464			1430660	392			2527287	2657				3576952	8399		3913974	15396		2355933	1140		2751091	326
	213	8.97166e+06	2511.74			1738894	4458			1365199	3652			3880173	1219				3357114	1131		3446822	908		2908042	11104		3937829	18370
	214	9.00481e+06	2521.36			3226705	9733			3592267	944			4854482	17332				3029748	846		3381384	7618		2789784	9724		5781716	13305
	215	9.03796e+06	2530.99			1847651	9274			3506274	594			3532512	543				5042938	918		4208867	16531		2728161	782		3355794	13426
	216	9.07111e+06	2540.62			3296207	12625			1605183	183			3720855	1060				2785151	4449		2505804	593		2820918	424		3125784	664
	217	9.10426e+06	2550.24			6121873	20301			2397020	354			6385045	1182				3298606	6739		3383655	921		5076804	12025		3461656	1221
	218	9.13741e+06	2559.87			2684156	8509			2132582	567			6517609	8631				1718028	6930		4607720	1132		6587064	2015		5527376	1028
	219	9.17056e+06	2569.5			1710041	3482			2037406	6012			3296468	18412				4741601	5957		1713018	88		4845995	14758		2365405	12657
	220	9.20371e+06	2579.12			4987784	21558			3933045	9446			4207918	735				2180259	869		2347198	582		3056537	719		2892548	9130
	221	9.23686e+06	2588.75			2785586	8980			3482786	822			3894408	16560				5314313	6108		3426116	9605		5591954	26474		1691649	623
	222	9.27001e+06	2598.37			4154582	13460			5430239	1561			4742046	4327				2415762	2020		1663765	125		1874871	509		2780150	502
	Absolute Event	FSC-A	FITC-A::FL1-A			1912913	5825			3096988	10190			3990475	1095				2034361	1043		5486811	5020		3498938	977		4206640	763
	223	9.30316e+06	2608			4810402	9555			1737653	314			3522441	19928				2202038	4158		3235277	1351		2888273	888		4974450	1059
	224	9.33631e+06	2617.63			2231287	4923			2967992	8467			3188973	10434				2117679	4653		2621549	849		3153297	1138		4646473	846
	225	9.36946e+06	2627.25			4631859	19415			6238814	6305			4243733	1280				2483205	5918		3540390	660		4211268	1806		3645664	1049
	226	9.40261e+06	2636.88			3132375	10231			1975072	7726			2445547	424				4734625	5018		2396702	648		2955231	620		3493852	631
	227	9.43576e+06	2646.5			1585405	3903			1564549	5071			2422322	875				2544289	421		2308666	3561		3357960	12466		6268205	1204
	228	9.46891e+06	2656.13			1053123	2924			2115724	492			3751859	15390				2491383	8681		3372606	1238		6801255	1556		3331886	1507
	229	9.50206e+06	2665.76			1856550	3402			1423033	5884			3080971	493				2399883	3615		2648522	1009		2856364	621		1675817	341
	230	9.53521e+06	2675.38			1447181	6368			3563892	1071			3803468	7287				2699222	728		3640801	1107		4099750	1087		3246558	11091
	231	9.56836e+06	2685.01			2766140	10503			3064890	7903			2311792	5609				2344249	487		3296724	5211		4217394	952		3788675	663
	232	9.60151e+06	2694.64			1592298	2447			1416265	5953			3222649	769				2258306	5104		3023566	6152		2846535	1206		1831114	440
	233	9.63466e+06	2704.26			4805166	15194			3612004	742			3534070	7610				5419840	1656		2448239	8363		3254137	6126		6666228	13050
	234	9.66781e+06	2713.89			6318527	16439			4287384	15899			2670057	6622				2464394	2057		3233202	4673		3180486	904		4337852	682
	235	9.70096e+06	2723.51			4632598	10400			3237525	8109			3306414	3018				3601351	6586		5260654	1084		4815683	1070		2888109	894
	236	9.7341e+06	2733.14			1613980	4248			4071837	924			3001223	16291				3354102	5699		3499952	2342		2655843	1204		2498825	883
	237	9.76725e+06	2742.77			1479518	3870			4691205	15607			3860384	638				2218825	5027		2976952	3728		2592553	7111		3436902	10337
	238	9.8004e+06	2752.39			2127399	6779			2973018	130			3832321	1068				3645752	5045		5636498	743		3701394	6835		3243720	608
	239	9.83355e+06	2762.02			3908338	8544			1428260	4385			2097071	2776				3369568	1500		4316881	17046		2774084	3524		2823400	7572
	240	9.8667e+06	2771.64			6036819	23040			1489051	4130			3018260	749				2255846	7512		4512303	1077		5340529	1087		3160532	14941
	241	9.89985e+06	2781.27			2679840	7116			1563524	285			5783325	32174				2171604	745		2634517	4804		3849654	1734		5080262	7529
	242	9.933e+06	2790.9			3251280	6399			1709335	420			3404804	789				3042504	6583		1687075	584		1970403	685		4206166	13193
	243	9.96615e+06	2800.52			1066227	5662			2091880	6220			4906933	8638				2290527	7046		2375882	295		2448127	2245		1988706	308
	244	9.9993e+06	2810.15			2858271	9141			1832826	3906			2481453	4385				1960363	6179		3521953	1271		2621493	5561		3769818	683
	245	1.00325e+07	2819.77			1575377	3841			1366558	340			2784912	6088				2346141	6306		1911305	1484		2415561	2823		2971757	547
	246	1.00656e+07	2829.4			4113154	9987			1126474	261			2559921	4083				3159747	1782		3143173	1717		4416083	1864		2097437	743
	247	1.00988e+07	2839.03			2045072	3075			2196542	477			5941246	10627				2413506	9080		2982826	760		2191190	5745		4417931	16161
	248	1.01319e+07	2848.65			3182749	15944			1191351	351			2349658	12353				2533528	3814		2347568	39		3122158	6826		4491338	709
	249	1.0165e+07	2858.28			1063777	3151			1279745	174			3254268	819				2827910	1962		4179540	884		2089043	9792		4053658	1163
	250	1.01982e+07	2867.91			1440092	3070			5651266	22431			2795710	3559				1367335	397		4035993	734		4048707	10594		3658849	871
	251	1.02313e+07	2877.53			2436366	6195			2055394	366			4057745	1268				3378263	7477		2111756	517		3448846	13225		3187554	666
	252	1.02645e+07	2887.16			2019523	3736			3652979	745			3858437	1407				2314917	1382		2710351	745		3036900	740		3092309	770
	253	1.02976e+07	2896.78			3866560	10508			4841884	1091			2913778	11381				3488476	9191		3177907	6069		2655718	772		1845829	5128
	254	1.03308e+07	2906.41			4577593	10159			1725926	489			4115055	19472				4178868	4519		2551727	497		2778680	11862		2469448	521
	255	1.03639e+07	2916.04			3560741	14143			3358489	7283			2863133	3302				3589328	10531		2648748	777		3611594	9264		4590589	1165
	256	1.03971e+07	2925.66			3711287	11891			1439470	296			2955101	11161				5118516	15568		4459073	4088		3214584	947		6322578	792
	257	1.04302e+07	2935.29			1190904	3727			1251625	332			4586064	7161				3299781	2239		2700371	1311		1844922	64		4156460	703
	258	1.04634e+07	2944.91			2355735	9609			1480467	3086			2095696	3654				2700103	1966		3348884	11942		3030323	1238		3705591	11037
	259	1.04965e+07	2954.54			1578003	3709			3975698	11277			4348650	1154				2845722	4463		2669456	970		3715450	844		4024008	2007
	Absolute Event	FSC-A	FITC-A::FL1-A			2734351	7543			4391040	793			6395542	9893				2970097	891		5065364	20979		2318523	1524		3639567	2213
	260	1.05297e+07	2964.17			5424943	12084			4989726	1176			3204661	9246				2343337	1345		4390280	1356		3768578	736		2898391	868
	261	1.05628e+07	2973.79			2222633	8081			1325952	366			2676519	1127				3287962	3523		3480590	1051		4795981	12884		3366944	11993
	262	1.0596e+07	2983.42			1930251	4939			2906574	6495			3037380	1036				1731541	3691		3726315	1421		4257237	2955		3480526	953
	263	1.06291e+07	2993.05			2003980	7178			4889574	13834			3052900	6436				2680205	1288		2528781	3846		2816934	401		4393903	1049
	264	1.06623e+07	3002.67			2649454	10852			1191558	4307			3632409	388				3415487	5982		3304277	1538		2318445	7709		2742220	10558
	265	1.06954e+07	3012.3			1450441	3666			3251554	602			3184356	6349				4422341	4308		3665494	13273		4818359	12480		2116164	517
	266	1.07286e+07	3021.92			3643026	12436			3753866	539			3753142	1267				3698670	2241		3302204	1182		2605352	636		3616434	6010
	267	1.07617e+07	3031.55			5617186	17504			2131156	335			3863380	7503				2567246	10893		4543806	935		2439671	135		2207003	848
	268	1.07949e+07	3041.18			2305795	10319			3951570	5195			2601915	9087				2445738	3324		2837779	1021		1797374	137		2772156	7442
	269	1.0828e+07	3050.8			4439075	13026			1630510	3175			2736148	11295				3219542	12410		4924668	13831		2187154	2580		4752969	859
	270	1.08612e+07	3060.43			1691202	5329			1033737	250			3351701	802				2324886	1938		3100053	1243		4006970	12933		3511252	739
	271	1.08943e+07	3070.05			1354765	4582			1957824	296			2565694	6045				2803061	1138		3014457	893		2267312	315		2055584	8459
	272	1.09275e+07	3079.68			4898723	17172			1601732	5758			3606542	9842				3149544	2379		2347840	3169		2168911	575		4241699	1146
	273	1.09606e+07	3089.31			1683435	4904			2875372	610			3311990	13810				2382593	8213		2997844	3382		2566721	2897		3909164	744
	274	1.09938e+07	3098.93			1430398	4239			2182218	352			3113192	4555				2434712	6709		2431995	1084		3795925	968		2955382	1119
	275	1.10269e+07	3108.56			1323127	2914			2837654	8883			3063763	13408				2356081	889		2974655	1166		3202175	900		2493505	928
	276	1.10601e+07	3118.18			3445099	11450			1324492	5020			3752540	12362				3788207	455		3148361	801		3694945	14699		2280105	9213
	277	1.10932e+07	3127.81			2444068	6967			2688025	664			2718878	609				2538577	1367		3187274	8219		3760648	8747		2914431	1770
	278	1.11264e+07	3137.44			1777435	3669			3016769	712			3679517	5571				3050888	1698		3312600	9627		3107714	1393		3833442	6048
	279	1.11595e+07	3147.06			3252081	13245			1291735	214			4239115	1637				3831566	12188		1501551	1262		3101942	1507		3157252	900
	280	1.11927e+07	3156.69			3690151	8822			3451643	3687			4221004	17021				4037836	3073		2483581	1035		3150008	7008		4507319	7262
	281	1.12258e+07	3166.32			1391921	4398			3163848	853			5803830	1079				5513235	1279		2281951	4716		6892261	16117		3982275	607
	282	1.1259e+07	3175.94			2822405	9144			1477777	2355			3417176	14647				2209946	2734		2929188	767		2538332	7295		2536906	6
	283	1.12921e+07	3185.57			1961384	6502			6696901	19370			5943893	835				2237517	12523		3379564	1486		2182930	765		2339353	6802
	284	1.13253e+07	3195.19			1390704	5814			1511850	183			4760073	1781				3230005	3584		2973510	3526		1908972	6864		6498270	12126
	285	1.13584e+07	3204.82			2946295	9193			1414739	132			2685525	1206				1806986	1003		3039284	883		3606909	1236		2683772	408
	286	1.13916e+07	3214.45			3682305	12987			3230120	6260			3414085	1924				2422572	854		3229936	728		3374474	1103		5139464	1001
	287	1.14247e+07	3224.07			1111476	4059			6706172	1833			3112418	579				4231633	1284		2663227	2904		3037746	1110		3269917	11585
	288	1.14579e+07	3233.7			4256471	16163			1171035	231			3178522	825				3104950	977		1620552	2442		1957254	685		3412604	11693
	289	1.1491e+07	3243.32			3351123	11477			4291437	1005			6015261	1235				4104673	6941		2489308	833		2385451	557		2054197	12337
	290	1.15242e+07	3252.95			1534780	3706			4328746	14673			4530319	1119				3267768	911		5006671	1692		2443864	876		3801067	18146
	291	1.15573e+07	3262.58			3052256	11046			3035314	9058			2265901	414				2003303	1315		2290975	5472		3850066	914		2858265	584
	292	1.15905e+07	3272.2			1992509	4386			1927150	4262			4834917	1686				2993060	2558		2602923	1560		6402919	2531		3989477	406
	293	1.16236e+07	3281.83			1989838	6323			970119	3607			4494716	1657				2869492	455		2859330	1919		4400450	1174		3325455	999
	294	1.16568e+07	3291.45			4711064	15445			5893673	15749			4966529	1691				2514975	631		3691080	3081		4487621	1020		2853281	673
	295	1.16899e+07	3301.08			1937567	8227			2418998	415			2743621	11830				2045228	3245		2629495	3341		3100830	734		2799176	10885
	296	1.17231e+07	3310.71			1243206	4507			2186410	485			3329124	2455				3832044	466		2348041	2502		4168760	875		3074979	1121
	Absolute Event	FSC-A	FITC-A::FL1-A			3544158	10539			3307981	598			2919823	835				3284069	1896		2367865	557		3975594	16133		3773803	851
	297	1.17562e+07	3320.33			1814006	5569			3259699	10035			4385245	15192				5647366	5120		1581120	3887		3040562	660		3501739	1179
	298	1.17894e+07	3329.96			2560208	4013			1854105	329			2792457	5334				2593947	1563		4882278	1152		2809461	6294		3890253	813
	299	1.18225e+07	3339.59			1607031	4286			4920217	7683			3230157	7032				3381530	7456		3065218	4000		2823618	830		7877084	1402
	300	1.18557e+07	3349.21			2371698	3971			1560726	789			3695123	974				1701627	2005		3072493	11712		2721611	616		3808869	1443
	301	1.18888e+07	3358.84			1489375	3603			1571242	5886			2736984	681				3193396	14170		2317372	812		4540194	9359		3437455	883
	302	1.1922e+07	3368.46			3560143	8036			1880553	5515			5520737	1282				2002816	4679		2363429	4291		2361874	292		7517859	1432
	303	1.19551e+07	3378.09			1036742	4494			5864472	1010			3233323	10197				6615541	1845		2014198	503		6746660	6304		3653069	618
	304	1.19883e+07	3387.72			2469676	8533			2047660	5874			3604881	690				2217756	7087		2380711	1606		6581293	2422		4977649	14241
	305	1.20214e+07	3397.34			2102963	6495			4972147	1675			3479145	678				4166148	14234		3043406	2482		3986760	952		4427896	293
	306	1.20546e+07	3406.97			6085694	27222			2491780	314			2251371	7665				2766423	8228		4155117	8316		2882303	770		4596169	11015
	307	1.20877e+07	3416.59			3742721	9670			1361911	509			4212416	863				2109374	1852		2144155	9738		3065217	910		4784796	1059
	308	1.21209e+07	3426.22			1783531	3567			3923390	14040			2980385	513				3011735	1456		2630719	5512		5296271	1216		2972398	7918
	309	1.2154e+07	3435.85			1674499	3189			1803895	4154			5130058	14469				5114347	2185		2097795	1120		2325302	3813		5071938	653
	310	1.21872e+07	3445.47			2200676	4466			3264640	401			2321849	9462				1730127	572		3499074	1255		2087505	1011		3063616	2651
	311	1.22203e+07	3455.1			1257048	5036			1652738	407			3614450	1084				4489838	4627		1858630	487		3466930	766		3482947	6429
	312	1.22535e+07	3464.73			2839604	6306			1441649	3466			2760933	5619				3935043	1572		2049911	1379		3689705	1352		3197206	685
	313	1.22866e+07	3474.35			3963589	8902			6050911	1980			3621124	13326				2790529	2244		1937337	2729		2866697	710		2263326	308
	314	1.23198e+07	3483.98			2033501	4451			947181	309			4288112	837				3724366	1671		3288348	8361		2591409	2221		2952733	642
	315	1.23529e+07	3493.6			2620448	7585			2755388	5047			3246453	934				4093584	1066		2199335	689		3918464	605		2780274	797
	316	1.23861e+07	3503.23			1433076	3429			1451594	4843			2047896	2268				3388768	694		3576291	865		4482683	26798		2223331	705
	317	1.24192e+07	3512.86			1346871	2942			2748753	455			3630577	1053				5120217	1654		5324857	15944		5174662	1553		2379995	639
	318	1.24524e+07	3522.48			3304136	1301			2975685	6908			3000616	2123				3549426	683		2868169	865		2518907	626		1792684	499
	319	1.24855e+07	3532.11			4847354	8443			3125204	797			3726874	6214				3562311	1459		6313349	16788		4101282	9769		2961223	830
	320	1.25187e+07	3541.73			4679872	9482			5573684	4702			2473462	15452				2387315	1025		3391112	897		2312505	6774		3338943	2170
	321	1.25518e+07	3551.36			3485751	10964			1814095	4112			2555879	7686				3092727	1988		2533603	742		4757464	2308		4126887	1476
	322	1.2585e+07	3560.99			1534231	4667			1784415	261			5511893	1223				2287062	388		3798275	1618		3257975	4558		2604463	1435
	323	1.26181e+07	3570.61			1229947	4178			962075	320			3033496	481				3223336	8760		2569553	580		2493744	640		2167145	641
	324	1.26513e+07	3580.24			1806133	5551			3110556	11863			3212913	4928				3579525	1805		2745036	718		2345692	10104		3447134	951
	325	1.26844e+07	3589.86			1745631	6158			3512764	14931			4665436	6252				4698433	8476		2115895	191		2530365	95		2737772	7343
	326	1.27176e+07	3599.49			3861044	11249			3735856	840			2470837	8387				4109679	7477		3256813	619		2240463	649		3330057	10533
	327	1.27507e+07	3609.12			1460678	3426			3515964	8687			6751740	5113				2615718	3437		3228341	6242		3158545	1273		6054689	1465
	328	1.27839e+07	3618.74			2680792	11146			3134752	11010			4225546	1498				4959440	8211		3187355	4120		3681991	2452		2670938	682
	329	1.2817e+07	3628.37			2452685	6837			4227480	1429			2890019	9403				2183721	1860		1770655	6170		2628201	9688		4116541	711
	330	1.28502e+07	3638			4406903	12674			1827013	383			4675857	20004				1895976	3825		3550929	1342		2767071	455		3663618	928
	331	1.28833e+07	3647.62			2661295	7825			4453126	15548			3209064	418				5355766	7605		4347825	8349		2676249	421		5209147	673
	332	1.29165e+07	3657.25			5009960	18174			3941522	1011			3405666	838				3163411	1129		1875491	662		2815723	793		5530107	15631
	333	1.29496e+07	3666.87			1312020	5130			3456471	8261			4426206	10884				3546974	522		2426514	521		3760053	1871		3176311	721
	Absolute Event	FSC-A	FITC-A::FL1-A			2512911	4297			2285507	458			4087579	13617				1924290	3834		3682332	6645		3651378	14318		2899239	626
	334	1.29828e+07	3676.5			2551799	7177			2361152	4421			3145151	4655				3746296	2438		2101653	646		2248615	336		2885859	529
	335	1.30159e+07	3686.13			1199122	4238			2385192	490			5230223	1151				2042981	1256		3564573	11564		3031677	1242		3112677	7912
	336	1.30491e+07	3695.75			1911307	6164			1423733	99			3560265	1086				4104597	9279		3094945	784		3646276	1085		4313334	1031
	337	1.30822e+07	3705.38			2407312	7000			1936998	332			2504204	593				1700088	778		2564505	3306		2111373	219		3617604	931
	338	1.31154e+07	3715			2125902	2804			2535827	415			5411077	13557				2987582	3531		3529247	908		2672528	10558		3998294	9011
	339	1.31485e+07	3724.63			1601362	5771			1560075	4180			2687912	8274				1892341	2532		3077434	1440		4213030	2367		4096264	791
	340	1.31817e+07	3734.26			1855238	4056			2061008	9164			4154672	1236				3205518	3294		4724705	1356		4978610	1118		3421388	13154
	341	1.32148e+07	3743.88			1748927	7728			3496674	739			4263231	19404				3171406	1492		2259011	1467		2366853	10173		3338882	415
	342	1.3248e+07	3753.51			1581127	4502			5960377	21291			4063485	2245				2536292	464		2113393	751		3162324	7146		5807736	1168
	343	1.32811e+07	3763.14			2310999	9144			3071130	6186			3794470	14668				2516393	2406		2874333	4181		2578539	9759		5969653	1559
	344	1.33143e+07	3772.76			1477894	4775			2655704	6739			6172433	27777				3091235	9783		5024663	11744		1989807	6830		3253735	632
	345	1.33474e+07	3782.39			2505415	6923			4577661	1522			4162296	1294				1730229	766		2394653	1009		2724136	805		4242158	656
	346	1.33806e+07	3792.01			5211105	18174			4958040	17862			3291604	848				2776079	7232		2571139	581		4012270	1203		3181242	966
	347	1.34137e+07	3801.64			1404071	3792			1769933	3835			3376657	762				4018719	13419		2259637	2400		3409723	898		3062152	987
	348	1.34469e+07	3811.27			1432819	6467			4799276	936			4322598	1344				2408703	2807		3332603	622		3705132	8301		2471985	1146
	349	1.348e+07	3820.89			1195070	4035			2959548	10439			5626353	10497				3267062	8625		3229907	11078		3581621	12607		5082220	13073
	350	1.35132e+07	3830.52			2849603	7069			1170547	402			2265797	7402				4968047	1673		5007315	9368		1536037	691		2888985	1314
	351	1.35463e+07	3840.14			2637308	8350			1530144	3268			2889103	799				3118713	870		3111088	966		3039980	9831		5212940	1055
	352	1.35795e+07	3849.77			6908194	23396			2420779	646			3812967	8001				2719314	8996		2730860	3592		1631882	4878		2616200	731
	353	1.36126e+07	3859.4			1392172	3077			1384717	287			6184416	1263				2636006	4247		4165924	1731		2044637	7981		4793714	1084
	354	1.36458e+07	3869.02			4179213	14547			2246465	427			3579770	4625				2314785	2038		2187428	560		2660607	909		3865174	851
	355	1.36789e+07	3878.65			1950418	7187			2521243	250			3195890	7707				4646883	4524		1878499	5042		2802667	11		3863140	9790
	356	1.37121e+07	3888.27			1613208	2997			5351594	16668			1922011	560				2087431	972		2724188	3722		2114509	1474		4722940	13671
	357	1.37452e+07	3897.9			1151056	3541			1535644	215			3370480	357				5094528	1632		3046390	4945		3562620	593		5050848	9993
	358	1.37784e+07	3907.53			1390450	3144			3679991	9125			3404804	789				2597468	1224		3233445	2815		3920285	878		2641747	602
	359	1.38115e+07	3917.15			1401367	1987			1261382	4737			7774185	1639				3445233	8300		2511352	649		3394362	9171		2520322	724
	360	1.38447e+07	3926.78			1553596	3064			1841000	540			3822135	1266				5548480	2288		4597579	7004		4744911	14799		4128552	991
	361	1.38778e+07	3936.41			5290171	19587			2241436	3718			4053856	15162				3758668	4866		3847346	5303		5142144	1103		4064600	487
	362	1.3911e+07	3946.03			1500863	5310			2271451	5062			4674129	17503				3005479	3338		2996853	3925		2763742	658		2791333	729
	363	1.39441e+07	3955.66			2463023	6792			7584999	2073			4266018	19665				2916635	4444		5948823	1065		3808629	998		2666299	5085
	364	1.39773e+07	3965.28			1579700	5076			3206243	10387			5482104	2539				5414425	6763		3360879	1490		3347134	429		3698019	12637
	365	1.40104e+07	3974.91			4793180	15530			1547579	5076			6798005	11281				2829776	14126		1741044	402		2797728	813		3749961	10848
	366	1.40436e+07	3984.54			1084316	4015			2394802	460			3725721	9815				5225902	4171		3377092	5004		3764409	927		1757084	1097
	367	1.40767e+07	3994.16			3847521	10937			3063657	931			3042445	16627				3885258	11519		3380987	4479		5260180	977		3705584	1188
	368	1.41099e+07	4003.79			2761665	9808			2451220	669			3291746	9777				2656315	9769		2409273	7233		1910001	7517		4867616	6341
	369	1.4143e+07	4013.41			1413934	4318			3588843	762			4442807	593				3850670	11824		3519496	12508		4570333	4855		2503917	8599
	370	1.41762e+07	4023.04			3560674	11813			2939256	7354			4043907	5118				3585343	6173		5133434	7733		2905905	11100		4837712	1833
	Absolute Event	FSC-A	FITC-A::FL1-A			4948843	18919			4612581	10312			2936069	3886				5653052	1533		4363570	516		2279186	7382		3785658	552
	371	1.42093e+07	4032.67			4793696	17191			1792049	3675			3483315	6093				3828649	2284		1994254	5630		3230219	9020		3837099	620
	372	1.42425e+07	4042.29			1439447	2897			1208867	4698			3146629	10389				1974837	3443		3521203	1106		1860866	7066		3399828	9656
	373	1.42756e+07	4051.92			2550387	7215			1787144	6288			2409932	3778				4400137	5494		2930912	3171		3070383	12072		3821185	791
	374	1.43088e+07	4061.55			2229950	7683			4902245	1090			3822521	18686				1675143	5245		3024529	903		1923014	356		3464414	518
	375	1.43419e+07	4071.17			2168204	8412			1318732	3419			3612232	16509				2206040	4690		2566876	3292		4668602	703		3586274	13943
	376	1.4375e+07	4080.8			1211548	3024			2154499	499			3040761	11692				2724204	8488		2356837	598		3445469	1336		2641056	475
	377	1.44082e+07	4090.42			1906812	4029			1443853	3563			3491021	9914				2542428	1616		3112116	5115		2028592	3500		2766231	1089
	378	1.44413e+07	4100.05			3167934	8352			1574030	163			4270454	13433				2434529	1856		1958404	1080		2462256	1390		2603754	509
	379	1.44745e+07	4109.68			2309313	3689			1961997	6838			4985966	10148				2758195	7126		2218664	5121		4754246	7430		2279978	929
	380	1.45076e+07	4119.3			2092560	7934			5494616	1219			4190765	9374				6347397	8154		2447581	10569		2014098	3323		4068547	1043
	381	1.45408e+07	4128.93			4971992	15976			3013933	651			2718852	14727				2914558	3451		3997440	4070		3103224	11121		3605596	1216
	382	1.45739e+07	4138.55			2229512	6301			1660508	427			3680157	7753				3478822	4395		3211246	753		3715358	723		6797472	13396
	383	1.46071e+07	4148.18			2862228	7221			1861825	5533			3576742	472				3342281	8430		2212192	1061		2823629	3817		3539637	12098
	384	1.46402e+07	4157.81			3257968	6511			4073772	12329			2898223	19725				3271426	1513		2039618	67		1863663	585		2884113	7429
	385	1.46734e+07	4167.43			2360907	5331			1538684	787			2989821	18660				2144987	442		2410072	6204		5208441	936		2635680	8880
	386	1.47065e+07	4177.06			1623913	5083			2158465	303			5125198	783				3630439	5759		3071090	6247		2309041	3888		4797012	9448
	387	1.47397e+07	4186.68			5574139	17759			4709177	13747			4799400	7183				4177296	1108		3983018	15697		2451156	1967		3665973	649
	388	1.47728e+07	4196.31			1524483	5226			3822129	10387			5929572	1413				4955990	3451		2990935	4370		2673927	877		3055139	845
	389	1.4806e+07	4205.94			1390382	3578			1366859	4756			2788551	4677				3601481	1157		3659573	9033		3679706	1330		3634588	7613
	390	1.48391e+07	4215.56			3978190	10407			2181401	412			3261277	7515				4010830	5975		3463894	7305		2588784	337		3954827	13109
	391	1.48723e+07	4225.19			1056307	4362			5210349	16677			4054673	5682				4754855	2315		3588254	3452		4390621	1138		2708198	871
	392	1.49054e+07	4234.82			4752051	22468			5257404	22359			4831308	17251				4675494	4761		2169620	4259		2030220	4957		3708687	786
	393	1.49386e+07	4244.44			2538836	4198			1742454	300			4470732	9983				3404421	933		2968868	3894		3995980	13705		6172101	973
	394	1.49717e+07	4254.07			3544336	11691			2877675	489			2864478	504				2038875	5634		2983281	9410		2710193	11536		2496990	357
	395	1.50049e+07	4263.69			2629670	7351			2108676	521			2047696	611				3607562	1391		3498607	2240		2600072	8336		3043310	5791
	396	1.5038e+07	4273.32			1538721	3075			2893363	527			2307014	15527				4342723	8473		4061726	8294		3190815	428		3178112	10172
	397	1.50712e+07	4282.95			1238975	3429			1775665	7556			2659893	13786				1846765	653		2799014	3056		4483726	1265		3437439	9271
	398	1.51043e+07	4292.57			1774201	5349			3062583	11248			3217858	1130				2753421	7212		3574921	6613		1918673	8009		3774324	1349
	399	1.51375e+07	4302.2			4930863	20176			2536755	739			2811369	958				3501320	1021		2755964	877		2229615	798		3316766	9554
	400	1.51706e+07	4311.82			1238945	4326			1515133	2903			2026440	2644				3209571	471		3234278	10060		4315414	10123		3685427	1308
	401	1.52038e+07	4321.45			1877563	8139			1848728	3059			2294453	973				2391895	640		4963138	11967		2708558	2921		4395421	716
	402	1.52369e+07	4331.08			1910172	5561			3598379	8930			2646258	747				2944283	1636		2783242	481		3510121	1204		3574270	850
	403	1.52701e+07	4340.7			1580552	2646			4736073	2082			3888109	22193				2450982	888		3825424	7488		2585678	680		3882270	5993
	404	1.53032e+07	4350.33			1338216	3196			1486166	365			2564017	4284				2720054	3349		2465682	460		3820877	827		3516374	4262
	405	1.53364e+07	4359.95			6121909	16847			1655418	4764			3340832	593				3431333	1970		2325727	3923		2088005	4029		2495562	804
	406	1.53695e+07	4369.58			3179360	9042			4219949	1303			3291305	790				1620634	2499		2696564	874		2552384	800		4230930	662
	407	1.54027e+07	4379.21			4024952	12376			3209270	491			3840911	9422				2040267	7744		2871872	1040		3531507	11625		5270156	1159
	Absolute Event	FSC-A	FITC-A::FL1-A			4135220	14585			1256359	3530			3845529	1033				3486107	8827		2076383	2893		2136924	6520		3198936	827
	408	1.54358e+07	4388.83			1445126	4113			1593035	198			2778396	12393				2096620	909		3903151	5158		1998750	685		3107393	861
	409	1.5469e+07	4398.46			1996531	8115			2814163	8136			3390575	5527				2525546	5175		2053192	6085		4423954	144		3384059	1060
	410	1.55021e+07	4408.09			5121463	18169			1606813	171			3347659	13203				2573809	1725		3594834	3388		2715721	746		2771653	599
	411	1.55353e+07	4417.71			5859124	20726			1677252	3217			2894127	9067				3632762	10716		3934930	1473		5425472	10222		2944420	5953
	412	1.55684e+07	4427.34			5872210	21330			1999908	5953			3361179	11147				3492330	2476		3375766	6896		4176580	9627		2510783	7065
	413	1.56016e+07	4436.96			2883787	14232			2073463	4654			4141120	4416				6058078	3073		2120768	6226		3800522	12180		2315631	8453
	414	1.56347e+07	4446.59			3270667	11460			3453159	14177			4997046	803				1810890	3285		3749402	1485		2872998	951		3056615	6680
	415	1.56679e+07	4456.22			1677663	4532			2936019	8655			4467906	4578				3825147	1002		5530523	1123		2789626	5365		6011834	1031
	416	1.5701e+07	4465.84			1903558	4376			1857381	407			4479801	807				2189332	6212		2659065	4566		2237321	2670		3899848	948
	417	1.57342e+07	4475.47			2143832	8134			6917776	22671			2572281	11964				2391132	3657		2674017	1194		2682896	4883		3314452	1277
	418	1.57673e+07	4485.09			1883516	3484			3466705	11453			3286091	937				2168317	7721		2730823	4601		4734930	8263		3877457	1222
	419	1.58005e+07	4494.72			3856954	12389			1397077	263			3269108	815				3827298	10798		5082995	3136		5470030	16242		3437593	637
	420	1.58336e+07	4504.35			3796106	13318			1912255	6848			3524578	6778				2797747	9783		3230248	2256		3444244	957		4739921	10529
	421	1.58668e+07	4513.97			3166930	5860			1395234	327			3727857	21091				1504270	6001		2334980	1820		2228182	1348		3126795	3053
	422	1.58999e+07	4523.6			1226235	3341			6295138	13609			3127065	860				2791022	512		3504234	4468		2177585	5102		2675847	751
	423	1.59331e+07	4533.23			1967437	5041			3620699	13806			2150438	5209				2338370	3835		4894937	15904		4650154	528		3203269	10069
	424	1.59662e+07	4542.85			1814456	4221			2524889	729			2469379	10352				4807900	1308		1997852	833		2446472	1009		3245034	10017
	425	1.59994e+07	4552.48			1982486	4381			5082210	1498			3648439	709				2277677	3078		3122841	2323		2336867	8418		1871888	418
	426	1.60325e+07	4562.1			3047404	1301			3004246	5786			3850007	8198				1867112	770		2789013	1586		2775258	610		2728032	6045
	427	1.60657e+07	4571.73			1750401	4462			3373091	766			3483567	14425				5194903	4700		3398982	1355		6241106	17115		3564068	1204
	428	1.60988e+07	4581.36			2902398	6757			5705649	2151			3515254	760				2756212	7794		3332308	593		2249267	710		2681740	10058
	429	1.6132e+07	4590.98			1844295	5002			1809233	547			2716721	967				3664639	2128		3521459	5504		3053968	67		2632304	8442
	430	1.61651e+07	4600.61			1732527	3361			4349958	1997			4142595	8467				1976082	2007		2206686	4673		1785206	94		3773688	704
	431	1.61983e+07	4610.23			2895227	10295			2660783	296			5335540	1408				1935165	706		2920634	588		3751795	628		2902925	5210
	432	1.62314e+07	4619.86			2290894	3718			5604255	12297			2831947	538				1883040	1088		4129461	18434		3198450	8343		4953470	1350
	433	1.62646e+07	4629.49			1651310	4601			1340168	347			3319257	10161				2583661	2156		3730030	7344		1997968	680		3848217	807
	434	1.62977e+07	4639.11			3531901	10830			2250968	440			3652771	18073				2213311	1295		2866740	3480		3355885	6922		4086579	864
	435	1.63309e+07	4648.74			2884597	5998			2998773	723			2649075	3664				3604430	429		2596525	626		2779754	1269		2809550	633
	436	1.6364e+07	4658.36			2227239	10601			5643340	1223			3932958	8111				4349403	15285		2702730	9252		3174531	7412		3300209	1215
	437	1.63972e+07	4667.99			2298419	4263			2309304	7448			6297083	1351				3896401	5924		3854804	1143		3609608	642		3550381	15102
	438	1.64303e+07	4677.62			2543255	9239			4315186	11379			4746987	1108				3546489	1177		2675814	3870		2742627	785		4075773	8404
	439	1.64635e+07	4687.24			3525596	9626			5568631	13224			2332768	645				1978169	2530		4634552	8504		3409921	525		2327531	776
	440	1.64966e+07	4696.87			4010540	4644			4082882	15469			2891635	4286				3021934	8680		2156760	605		3149231	618		3519582	10521
	441	1.65298e+07	4706.5			2558741	3183			3551237	12645			3144164	12120				3413091	8873		2417795	602		2526122	119		3499583	650
	442	1.65629e+07	4716.12			1225798	3352			4379768	1151			6213996	10203				3774620	9598		3889045	1630		2176051	779		2204430	4843
	443	1.65961e+07	4725.75			1687166	2820			1376542	314			4674592	1309				2235444	3444		3566550	792		4082524	1433		1687116	782
	444	1.66292e+07	4735.37			3765087	12662			4228964	832			4335585	938				2727942	9058		2493099	10078		3060662	335		2197555	308
	Absolute Event	FSC-A	FITC-A::FL1-A			1497007	4348			1335794	308			3915936	1190				2603202	584		2441500	8005		3040808	314		2865634	665
	445	1.66624e+07	4745			4398222	11744			2431187	522			4261550	866				2504972	1472		2285796	557		2405012	362		1967942	1913
	446	1.66955e+07	4754.63			1650464	6258			1547084	3625			4914428	1264				3143250	7409		1690076	5912		2288332	892		2740513	727
	447	1.67287e+07	4764.25			1220535	3629			3881602	680			3517668	6813				4777619	2434		2817353	4957		2077637	178		3767929	10279
	448	1.67618e+07	4773.88			3237714	8130			2934859	438			3129124	11133				2538773	1529		1918046	721		3245706	1196		1896865	755
	449	1.6795e+07	4783.5			3800860	10470			2364896	7925			4044611	916				4164531	4921		3095182	1290		2871275	1264		2367181	397
	450	1.68281e+07	4793.13			1759475	3587			1488538	349			3267840	709				3217552	3348		2460839	536		3098149	422		3640809	15973
	451	1.68613e+07	4802.76			1823257	7505			1385181	5070			3277303	751				4466977	9625		4034564	8634		2077644	729		2447397	618
	452	1.68944e+07	4812.38			1610916	6135			1274534	4356			5723673	27314				2489107	2182		3769918	8157		2570316	1017		4062488	968
	453	1.69276e+07	4822.01			2026121	3527			3472355	893			3906214	20311				3001665	1133		2982312	1027		2817713	47		3243636	6288
	454	1.69607e+07	4831.64			2275622	6475			1987125	338			3984748	353				2229305	799		3870845	6770		1820633	123		2405249	775
	455	1.69939e+07	4841.26			3067749	7383			2923540	471			4137969	971				3706437	1769		2029661	1932		2597825	696		2143565	776
	456	1.7027e+07	4850.89			1800970	5011			1358890	1162			3474090	5630				1964444	1616		2636490	4415		3219138	8282		5588643	819
	457	1.70602e+07	4860.51			2438288	1615			1478837	347			4149297	1237				2181583	1330		3140076	8137		2725895	5477		3367040	11063
	458	1.70933e+07	4870.14			2240540	8412			1257382	45			2597810	1036				3787567	2080		1883091	714		1859440	5326		2397393	5787
	459	1.71265e+07	4879.77			1143549	4515			1710947	7105			2518255	2279				2983573	1249		2091446	2517		2415434	608		2784923	12823
	460	1.71596e+07	4889.39			1541316	5382			2185577	443			2815295	749				4363931	10544		2876933	3477		2286650	369		4171025	9193
	461	1.71928e+07	4899.02			1685838	3723			1874956	6251			4389747	2046				2825053	1949		3333333	447		1842426	6557		2523134	368
	462	1.72259e+07	4908.64			3108168	4440			2217171	369			2544198	7220				3224583	2550		6193578	4012		2634669	582		3456906	434
	463	1.72591e+07	4918.27			1385793	6873			1364021	227			4181949	11026				2039789	6300		3229023	1098		3931477	1235		2646554	446
	464	1.72922e+07	4927.9			5731325	22159			4800381	853			3401578	7212				1802938	482		3083953	2605		1832442	6143		4256685	1291
	465	1.73254e+07	4937.52			3218086	9144			3037723	687			4412665	12893				2212031	3553		3308904	8050		6320176	1730		2609251	488
	466	1.73585e+07	4947.15			1501165	6053			1326394	5042			2340443	8391				2563464	3527		2310181	9739		1797154	5718		3588079	10898
	467	1.73917e+07	4956.77			2653218	5722			1207642	517			2693907	11663				1792246	4181		4674414	1135		4154654	1301		3332694	476
	468	1.74248e+07	4966.4			1494503	4494			1581287	6990			3413263	951				1841510	5913		3420533	14992		2488351	188		2480394	6691
	469	1.7458e+07	4976.03			1579033	1123			1850423	685			2386981	5491				3952388	899		4028988	8155		2124779	885		3018541	7496
	470	1.74911e+07	4985.65			1288767	2869			1337803	223			4098024	756				2476082	8392		4524657	1092		2090417	208		2905986	2684
	471	1.75243e+07	4995.28			6205877	18624			3809413	11955			3412147	1025				2442827	788		3967592	1252		4838803	8374		2732007	511
	472	1.75574e+07	5004.91			1420843	4921			6122467	17255			2432522	1460				3469453	1429		3492346	956		3720302	42		4994923	687
	473	1.75906e+07	5014.53			1071905	3666			1915330	452			3245380	10196				3476335	9787		2572101	2305		3609577	12034		4143432	11265
	474	1.76237e+07	5024.16			4673449	10452			1191908	298			4008275	7038				2015002	5524		4038109	6863		2719671	69		2065072	5864
	475	17656861	5033.78			3949833	16946			2396552	5675			2143157	10287				4407608	8628		2602268	495		3073731	10652		3531986	948
	476	1.769e+07	5043.41			1640867	6132			2015518	392			4190252	7179				2629692	5461		2925822	8796		5208013	1315		1705208	428
	477	1.77232e+07	5053.04			4128263	14270			3015000	6487			3492941	3145				2026869	4817		2364835	710		2456917	1257		2794561	900
	478	1.77563e+07	5062.66			2714365	7393			1157007	3301			2993713	810				2168624	902		2252264	57		2363553	1110		3153718	13381
	479	1.77895e+07	5072.29			3025423	6147			5070465	1955			3185324	18379				2845407	5238		4175930	971		4220447	732		3938677	14580
	480	1.78226e+07	5081.91			2497352	5030			3156053	993			5986834	14798				6461005	8295		3019510	1111		3096914	1177		2661791	7516
	481	1.78558e+07	5091.54			3192299	12838			5754468	1507			4528318	12499				2468059	5609		2465968	777		2996814	664		3967393	1238
	Absolute Event	FSC-A	FITC-A::FL1-A			3041213	5791			1541949	4711			4336322	625				1745866	1456		2620251	6608		2870389	7301		2654505	507
	482	1.78889e+07	5101.17			2647758	9501			1659341	3146			5200339	7582				3289488	12182		3819956	1034		4669300	249		2852773	881
	483	1.79221e+07	5110.79			5458355	15443			3276141	9984			4563916	1505				2300819	6345		3729204	9006		4480327	10717		4254709	621
	484	1.79552e+07	5120.42			2449848	6531			2337288	254			4654130	7402				3751767	1153		4650621	1109		2298819	489		2975666	705
	485	1.79884e+07	5130.05			3139016	10740			4131884	1355			2893058	5221				1960258	771		3080357	5891		2952681	1264		3516655	2402
	486	1.80215e+07	5139.67			2109379	5288			5890844	2375			3217093	2927				2164681	4183		3120752	10774		4438089	2248		3389324	803
	487	1.80547e+07	5149.3			1715810	4690			6041796	21852			2870219	8138				2485393	9225		2248573	9112		2706996	1668		4073291	708
	488	1.80878e+07	5158.92			3525582	13164			2511645	6646			3084156	4884				5059832	6998		3985233	940		1955941	165		3125398	672
	489	1.8121e+07	5168.55			6817228	17851			1345334	6120			2548398	1086				3418868	7925		4438341	706		2144064	532		4252340	9653
	490	1.81541e+07	5178.18			2296180	3754			3483450	8900			3101491	988				2336420	9157		2346263	672		2433792	6243		2378902	555
	491	1.81873e+07	5187.8			1280376	3618			2168463	6462			3853039	1012				2180425	4048		3538662	593		5651180	8972		3801595	818
	492	1.82204e+07	5197.43			2500403	7277			1907002	4714			2311261	684				4438188	7208		1859371	391		3302322	8988		3361112	982
	493	1.82536e+07	5207.05			2940609	9757			2131583	468			3195517	11566				3389905	4183		2213212	564		1946096	648		2953887	1183
	494	1.82867e+07	5216.68			1776708	5749			2276061	366			4762704	15048				2130643	2289		5115052	7409		3679351	4482		4020866	16259
	495	1.83199e+07	5226.31			2930798	12304			2967782	478			3147600	782				2371286	1513		3335888	1115		4280301	679		3412217	11869
	496	1.8353e+07	5235.93			2082051	5818			1334056	4078			4708202	1345				4220161	1315		2827915	7381		2584493	512		4746143	799
	497	1.83862e+07	5245.56			2649467	8276			1777652	179			3388769	3450				2237515	5237		3202836	809		2824000	718		4217495	14009
	498	1.84193e+07	5255.18			2714809	10715			1122028	393			2515719	657				2537670	3780		3209178	940		4323616	1161		3367868	8677
	499	1.84525e+07	5264.81			3105218	9641			1597220	329			3579770	4625				4099202	5552		3431839	6710		3139919	10918		3175464	7114
	500	1.84856e+07	5274.44			3322305	6480			2666851	5620			6257542	6500				3763521	7792		2879635	1047		2678390	685		2731620	645
	501	1.85188e+07	5284.06			1477655	3706			5798986	25844			2560846	3763				4175356	11203		3302046	1245		3318227	8274		3447811	1050
	502	1.85519e+07	5293.69			4056393	15703			2720788	656			2461713	9957				2155296	1715		3536936	3937		2529920	918		3047425	1077
	503	1.85851e+07	5303.32			3295603	8971			3410595	10273			5130064	16030				6571497	1849		2764682	3277		3117128	1260		2692364	885
	504	1.86182e+07	5312.94			5450727	14887			1923026	7743			2936378	875				2514754	1031		2638540	10266		3011224	1620		2537208	836
	505	1.86513e+07	5322.57			1639336	4787			3546657	3050			3209894	17460				2693821	1181		3139860	821		2792460	2734		2635571	422
	506	1.86845e+07	5332.19			1754297	5966			1429406	3827			4103532	854				3068259	1190		3043367	775		2037708	682		2313947	483
	507	1.87176e+07	5341.82			1678864	7048			2683124	840			4625560	28156				2139516	1204		3330408	1032		3903325	13597		2144125	853
	508	1.87508e+07	5351.45			2261545	9799			1123810	517			2865197	6785				4190488	2448		4261645	1163		2677370	939		5899264	1280
	509	1.87839e+07	5361.07			2608743	9435			5313333	1327			2183550	7703				2487579	1081		2077319	1681		1590278	8043		2536075	2211
	510	1.88171e+07	5370.7			5539519	15608			2021443	4996			4674930	5629				2412407	5030		2815602	3885		3456779	7423		3270949	791
	511	1.88502e+07	5380.32			6843325	20581			3695824	751			3770142	1035				1989041	1021		5228333	5158		2326656	996		3003850	4833
	512	1.88834e+07	5389.95			4562353	9710			3026651	730			2469987	14444				2450392	6078		2497452	11664		4181017	1269		2660936	305
	513	1.89165e+07	5399.58			2494351	5100			3174219	611			2635721	1007				1561236	6382		3514832	7123		2590301	9510		4042858	18517
	514	1.89497e+07	5409.2			3859873	8861			2595814	7353			4902567	21698				3016160	885		3505892	1215		3574587	996		2479388	9262
	515	1.89828e+07	5418.83			2008264	1382			1315897	162			8347252	18848				5642804	8233		2573625	3261		2920435	1309		4217523	591
	516	1.9016e+07	5428.45			1992464	5653			2958939	731			3131744	1215				3365067	7497		5593951	1874		1791519	324		3472325	1004
	517	1.90491e+07	5438.08			1141153	3374			1488326	381			2988471	5257				3296006	3050		3241857	758		2457802	423		3679000	6537
	518	1.90823e+07	5447.71			2634608	7970			1926944	189			4309613	1435				3229602	2262		3938002	9545		5915073	22068		3294716	858
	Absolute Event	FSC-A	FITC-A::FL1-A			1168928	4275			2884097	763			3651533	772				3482169	2035		4145396	1133		2786426	13034		3324309	982
	519	1.91154e+07	5457.33			5216211	17826			6837740	23003			2895397	1054				2090845	1319		4868970	2244		2224013	792		2280683	7556
	520	1.91486e+07	5466.96			4198303	9389			1512601	400			4884218	2690				2823008	9617		1927412	558		3503656	903		3717885	9022
	521	1.91817e+07	5476.59			5517779	13658			2278821	163			3650392	576				2019283	1962		2060085	2974		3057274	12143		2772791	5069
	522	1.92149e+07	5486.21			1643215	4095			2030730	494			2018287	3256				5292782	6873		5481712	1408		3526708	5260		2032524	4387
	523	1.9248e+07	5495.84			6107438	19109			3381930	12253			5491444	9704				2702387	1354		4923987	12073		3319893	6523		3810321	674
	524	1.92812e+07	5505.46			6850795	19648			2737214	10517			3107236	626				2344331	7873		1876044	1539		5356007	2062		3024428	1009
	525	1.93143e+07	5515.09			4773602	17243			1587546	5042			3587143	697				5427902	2080		2930247	513		3122355	1132		3638793	788
	526	1.93475e+07	5524.72			4139154	11069			2380972	745			2387548	5850				2468663	6191		2300252	677		3958285	1171		2541675	250
	527	1.93806e+07	5534.34			1297132	3791			6886602	1721			3460960	5182				3176712	1603		4208414	1649		2111301	309		2535367	10162
	528	1.94138e+07	5543.97			2769826	12009			2514913	227			3151553	3878				4865876	5058		4442019	990		4808881	1052		3260357	647
	529	1.94469e+07	5553.59			1670048	6311			1341731	378			3468000	19077				2982791	2253		2290283	713		4098664	10375		4960630	1024
	530	1.94801e+07	5563.22			4589320	10886			1446104	366			2411754	8155				3043578	2352		3392733	2129		5810335	10955		2837057	973
	531	1.95132e+07	5572.85			1622997	5664			2436638	8954			5399830	11835				3575452	890		2957965	1061		2183109	15305		3738285	13494
	532	1.95464e+07	5582.47			1869479	3944			1594161	5138			2949502	10643				2329937	11028		3031187	709		1947731	10200		2673536	1379
	533	1.95795e+07	5592.1			2312527	9394			1754611	5816			4409586	16132				4372324	1088		2452399	4423		4881274	2317		2435444	737
	534	1.96127e+07	5601.73			2702822	9448			2839343	619			3276654	3936				1900241	1333		4800617	1034		3651164	837		3671566	557
	535	1.96458e+07	5611.35			1799460	4849			2506429	646			3840083	7520				1961797	465		2981723	426		2289396	6958		2712782	11128
	536	1.9679e+07	5620.98			2727871	12164			3945413	1355			3053769	4642				3291413	9491		4839192	1300		2342014	614		2173456	1645
	537	1.97121e+07	5630.6			1370267	2553			1302448	166			3023142	849				1978374	468		4449834	997		4020976	981		3302050	1070
	538	1.97453e+07	5640.23			1265365	4929			3310686	813			3291004	11350				2240528	549		5740960	916		2354131	841		3936120	695
	539	1.97784e+07	5649.86			1721790	4451			3706911	9566			3677709	900				2369854	485		3337461	3698		5899588	3756		1969838	529
	540	1.98116e+07	5659.48			2134968	8406			1215917	321			4422634	836				3687767	2344		3938385	4365		3555213	1300		3834607	1055
	541	1.98447e+07	5669.11			3329177	13416			3368499	7605			4771865	14142				3862787	2534		3432874	874		2720060	11522		2496646	381
	542	1.98779e+07	5678.73			1289830	3419			3164348	4356			3767051	19091				3976417	8254		3619889	5947		3358020	15938		4445190	1384
	543	1.9911e+07	5688.36			1552018	2914			1443278	240			2172729	493				3759504	9268		4579780	9566		3863154	904		2547270	458
	544	1.99442e+07	5697.99			2126457	2794			2988860	375			4723203	1330				1752918	791		2811733	889		5455008	1117		4109978	1188
	545	1.99773e+07	5707.61			1480135	3285			1681378	267			4432001	19025				1715360	1949		2754569	9805		2607078	5885		2962530	443
	546	2.00105e+07	5717.24			3041876	9470			3603964	5818			3160658	12268				3063384	1726		1919607	529		2346683	432		4525855	784
	547	2.00436e+07	5726.86			1896508	7434			2517865	836			2653944	7693				1987732	4516		2739144	2931		2489094	5239		2636532	10996
	548	2.00768e+07	5736.49			2064249	4084			6099206	2108			3800977	1253				4834001	7266		2231218	2574		2230338	747		2643379	726
	549	2.01099e+07	5746.12			2398045	5222			7126319	28169			5089309	7625				4278223	759		3657501	3388		4201169	17414		3230523	12252
	550	2.01431e+07	5755.74			2175316	6927			1319266	2988			2684287	2989				2620043	7956		2064679	320		2486646	350		4114599	533
	551	2.01762e+07	5765.37			2070872	5109			4482074	1220			4667358	1212				2972309	2340		2349372	834		4308863	1817		4130232	1050
	552	2.02094e+07	5775			1897440	4449			2426924	623			3034818	4667				2515606	1059		2462912	5848		3461038	1147		2382676	1022
	553	2.02425e+07	5784.62			3646868	10409			1488239	4479			2029176	3395				4601897	10939		2873508	659		3602209	952		2668601	654
	554	2.02757e+07	5794.25			2218965	7637			2892804	8189			4468737	7707				4164685	743		4254896	13748		2251323	941		2975973	922
	555	2.03088e+07	5803.87			2050894	6029			2667033	424			4653567	14326				5117832	2455		5087220	1023		2033119	629		5555150	1767
	Absolute Event	FSC-A	FITC-A::FL1-A			2590726	11202			1842408	289			6278822	1584				3810890	3549		2816296	1159		2861420	11196		2354625	541
	556	2.0342e+07	5813.5			6589291	23282			4356327	12795			4731255	22623				3458507	1233		4388223	1105		3211402	1191		2632719	672
	557	2.03751e+07	5823.13			1444937	5926			4087404	1020			2960865	8617				3348310	7781		2809312	8915		3810913	1434		3229815	1155
	558	2.04083e+07	5832.75			1607359	4507			5817197	15994			2814854	715				3295839	3634		3106235	596		2513675	6632		3305338	1027
	559	2.04414e+07	5842.38			3376963	9829			1380709	3510			2967617	3311				1725950	950		3132608	8513		2026975	5315		6428113	1777
	560	2.04746e+07	5852			1909960	5878			6253118	27514			4725066	8085				4829271	1319		2010189	2476		2460984	530		4905296	752
	561	2.05077e+07	5861.63			3019344	8676			3534928	9111			2836142	825				2175226	2486		2339503	913		2463808	1117		5688228	968
	562	2.05409e+07	5871.26			2715024	7891			1142587	334			4552165	1151				3214941	3884		2524819	516		2901765	1291		4465503	3841
	563	2.0574e+07	5880.88			4208354	13238			2655559	548			2559508	6480				3040785	5993		2676783	1194		5249237	1795		4673805	771
	564	2.06072e+07	5890.51			1901681	6788			1764134	5673			2557013	5552				2775720	6395		2087422	449		4055263	1672		3066563	9289
	565	2.06403e+07	5900.14			2272591	8779			1206098	361			2848015	676				4685711	14180		5137340	13578		1839026	634		3313612	1305
	566	2.06735e+07	5909.76			2665670	9076			3294889	989			2854013	9168				5183649	10458		1623854	366		3600212	880		2278357	3897
	567	2.07066e+07	5919.39			2290903	4006			4680874	1296			5557130	8151				2280307	1420		2302564	8954		3152785	995		4437367	1207
	568	2.07398e+07	5929.01			3029822	11354			1694818	5652			3268222	1251				2596240	1797		2461975	1281		1788473	5182		2974919	1050
	569	2.07729e+07	5938.64			2587913	4663			1695246	3001			2233102	3844				1577102	8684		4269940	1065		1897500	2757		6141363	12197
	570	2.08061e+07	5948.27			1053057	3334			1803959	540			3740104	13660				2786784	1165		2606854	626		2539540	2782		3455068	936
	571	2.08392e+07	5957.89			3588126	7840			6927230	25364			2992124	5003				4114166	7896		2963234	8835		2860528	6780		5801571	1078
	572	2.08724e+07	5967.52			1804221	4138			2019646	340			3868728	1009				2689874	6477		3465386	9208		3555877	1279		2844029	10526
	573	2.09055e+07	5977.14			2259109	6780			6912436	2032			2396483	12272				2187044	1005		2466727	5761		2984812	894		3823335	908
	574	2.09387e+07	5986.77			1746194	6441			1018103	378			3810093	1078				2808589	1209		2728495	669		2162107	8480		4624115	9338
	575	2.09718e+07	5996.4			3814796	12829			1447455	205			5974902	10570				2100807	5576		2231640	1551		2574466	6953		4589867	13243
	576	2.1005e+07	6006.02			2731133	7290			1863314	389			4611088	891				2751406	3376		4429393	9515		2429881	215		4594011	925
	577	2.10381e+07	6015.65			1467591	4099			1105722	3628			2280083	436				3166529	3828		2043847	340		1834443	7015		3006516	685
	578	2.10713e+07	6025.27			3046832	11771			2508687	552			4854984	677				1931717	3754		2475884	5221		2921889	6116		2509762	773
	579	2.11044e+07	6034.9			2794077	9858			2176229	437			2232872	2603				4080839	5334		3941879	7186		3398511	411		2861863	13961
	580	2.11376e+07	6044.53			2756552	5374			2926663	1271			2330214	3740				2534333	5825		2028730	2571		3706638	7530		3982448	14719
	581	2.11707e+07	6054.15			1459227	5215			1781083	5926			5654572	19463				2945014	14380		1818790	333		3217367	10268		3295077	551
	582	2.12039e+07	6063.78			1877194	4997			3075564	615			3143828	4084				5162560	1726		1978380	263		3155931	6579		3447395	8785
	583	2.1237e+07	6073.41			2899832	12450			2050123	412			2822097	1038				3611048	6730		2023241	828		4814548	15059		3330350	11902
	584	2.12702e+07	6083.03			1707292	4728			4849253	21843			4179299	20083				3517956	512		2920559	1405		2922167	7342		3728077	11585
	585	2.13033e+07	6092.66			4701506	13456			4099141	11378			3023520	1141				3618994	5315		1894189	1991		2606345	237		2635444	673
	586	2.13365e+07	6102.28			1556001	5682			5043758	1254			4352346	4448				2578923	1610		4822672	10100		3833975	1592		3231871	8354
	587	2.13696e+07	6111.91			3518409	13182			2248748	520			4169721	9992				1987860	7097		3552065	1643		3083364	827		2940853	6779
	588	2.14028e+07	6121.54			3235707	12930			1480543	362			4706667	9918				1798503	9348		2406035	688		2619807	1169		1923625	583
	589	2.14359e+07	6131.16			3037037	8169			1551657	3622			4262797	969				2219877	1571		4539715	15264		1816677	285		3646155	1115
	590	2.14691e+07	6140.79			4037599	10234			2377968	5311			3041100	947				3233985	3007		4035819	7915		3092175	12113		3152021	12123
	591	2.15022e+07	6150.41			1374788	3816			2909886	634			2707494	767				1529494	6804		2970837	1284		5257020	396		2243687	864
	592	2.15354e+07	6160.04			1624450	3853			5794509	1481			2309644	3915				3077819	1015		4835608	843		2050655	8208		2018323	634
	Absolute Event	FSC-A	FITC-A::FL1-A			2736205	9444			2018092	576			4008406	811				1877672	966		3066968	941		3215614	802		6348444	25443
	593	2.15685e+07	6169.67			1249158	4756			2818591	527			2068563	5769				3202280	1137		5601070	4219		4882653	2348		2358742	851
	594	2.16017e+07	6179.29			3337764	13902			5754698	1508			3555990	1107				2826855	3449		2351485	8279		2603129	4595		3009461	11076
	595	2.16348e+07	6188.92			1866736	6020			1405015	4982			3851466	22904				1963711	1811		4012084	1085		3596194	1214		2928575	1115
	596	2.1668e+07	6198.55			2336768	6552			5674164	1966			3356324	4406				3369710	3119		3119649	1292		6462406	940		2221949	827
	597	2.17011e+07	6208.17			2115558	5297			3829241	8187			3988239	7747				3596131	7529		3010486	5407		3124587	10828		2180337	1278
	598	2.17343e+07	6217.8			1501285	4984			6176031	1737			2546726	2527				1921399	1049		3336146	4132		4670028	1109		2606971	761
	599	2.17674e+07	6227.42			1150734	3229			3542365	1081			3535748	879				1949653	1369		2308163	4265		2358427	1858		3736580	7628
	600	2.18006e+07	6237.05			2039826	6936			1596982	450			5592896	26716				4585442	6662		4312368	11244		2176740	908		4270250	774
	601	2.18337e+07	6246.68			4117639	14371			2113210	527			3580428	997				4264787	9695		2546706	4087		2787596	8365		3399561	835
	602	2.18669e+07	6256.3			2760752	7550			2921512	8703			2909148	727				2994841	1166		5666973	9587		4006097	471		2906412	716
	603	2.19e+07	6265.93			1576880	7571			3820842	948			3956645	27161				5137132	5224		3530727	690		2373126	1474		3188466	13333
	604	2.19332e+07	6275.55			1836449	6301			3020842	7633			4665867	6249				3290394	2658		3477412	4666		6150917	1625		3443176	14816
	605	2.19663e+07	6285.18			1728877	5279			1393556	254			3970106	875				2271538	941		2072119	535		4497525	17296		3033128	13507
	606	2.19995e+07	6294.81			1910740	5863			2592750	587			4753495	13278				2123264	4356		2311217	8131		3844192	6606		2750276	893
	607	2.20326e+07	6304.43			2922519	11382			3222541	10803			3083402	980				2977129	4311		3254074	5655		1862241	7240		2659244	9303
	608	2.20658e+07	6314.06			1800312	3733			1410622	5076			5427810	33595				2265720	5321		3164642	4242		2655755	9747		2345974	9039
	609	2.20989e+07	6323.68			5950596	15791			3822514	940			2076924	11635				2733012	9004		4662344	1264		1817305	8222		2405382	1380
	610	2.21321e+07	6333.31			4686433	14400			1485386	401			2268230	556				2337999	878		3488442	7116		3125770	569		2000233	6593
	611	2.21652e+07	6342.94			1217422	4377			1572061	4978			7447148	7502				4438512	3196		4382794	2967		2696102	307		3134864	1076
	612	2.21984e+07	6352.56			1312156	4702			1991416	512			4638783	663				2244138	6192		2469298	4631		2281182	716		3166701	805
	613	2.22315e+07	6362.19			3094059	6283			2621039	582			2657730	127				3228702	1327		3958230	6251		3063739	942		2154919	9273
	614	2.22647e+07	6371.82			3641454	13777			3015945	512			3437458	612				2797934	2523		2154562	3321		3840750	12885		2192388	499
	615	2.22978e+07	6381.44			4772051	13877			1553624	432			5303752	1718				2806071	3141		3267605	1722		4055727	1109		2657377	6549
	616	2.2331e+07	6391.07			1441470	3557			1866868	393			4409810	4730				2163329	5653		2835242	975		2630502	484		4371041	1357
	617	2.23641e+07	6400.69			3897487	10005			5946944	1533			5007344	14692				2667789	1280		2821043	511		2524003	8787		2714661	8811
	618	2.23973e+07	6410.32			2500654	5432			1940058	6959			4721859	7355				2687983	5320		4538903	1530		2140521	369		3803734	2000
	619	2.24304e+07	6419.95			3458339	7745			1277182	314			2464064	761				1590523	739		2554927	722		2221355	1040		5105721	12571
	620	2.24636e+07	6429.57			3232987	14891			5385681	1222			2396341	828				3458856	7842		2165357	481		2572109	6564		4266576	6679
	621	2.24967e+07	6439.2			1436775	6460			2573899	9107			2897466	876				3137235	6871		2802196	10693		3231932	1756		2543882	4503
	622	2.25299e+07	6448.82			5273241	14318			3165721	668			2039613	526				3118826	7461		2888744	6579		1528549	243		3619165	16016
	623	2.2563e+07	6458.45			4314369	10507			2333226	735			3518629	726				2621756	4214		2948521	12358		3057779	11592		4018077	1013
	624	2.25962e+07	6468.08			2096026	5873			1467662	233			3480111	22571				2120911	7699		2799377	488		3834412	7443		3276019	5805
	625	2.26293e+07	6477.7			1334440	3402			2355277	5119			3118409	7722				2675733	2809		3020233	3480		3444773	10024		1721058	9855
	626	2.26625e+07	6487.33			1317156	4978			3010829	419			2751981	737				2999451	11275		2446849	3966		2913942	980		4185316	1174
	627	2.26956e+07	6496.95			1533649	6820			1770864	4661			6052440	1689				3349699	6082		2909516	1071		2268123	583		3226642	8775
	628	2.27288e+07	6506.58			1038580	5206			3197122	14168			4017012	3573				2507277	2328		4965891	963		6643081	1319		2379128	995
	629	2.27619e+07	6516.21			1469237	3098			1734858	3800			3378859	793				5127986	6989		3931036	1755		1938882	5167		4895305	3771
	Absolute Event	FSC-A	FITC-A::FL1-A			5059076	19041			1732514	415			2162570	7449				2279202	7355		4904401	16904		2224607	745		4247859	1197
	630	2.27951e+07	6525.83			2518350	6804			1639126	4825			4398749	8793				1733470	4391		2720017	6374		2432874	6242		3903250	828
	631	2.28282e+07	6535.46			1771606	6417			2284846	5207			4214697	13586				3433957	13600		3434021	1123		3538392	601		7183800	2514
	632	2.28613e+07	6545.09			1558864	3676			5206484	19601			4872460	4910				4385779	3113		4104219	7484		4242712	11290		2910255	938
	633	2.28945e+07	6554.71			3797897	11976			4899543	17451			3524567	1264				2875322	2140		2769703	4997		3603489	992		3592215	7564
	634	2.29276e+07	6564.34			1316910	2090			1815142	3493			2386301	351				2576491	1149		2563153	4042		3496212	484		2440493	892
	635	2.29608e+07	6573.96			2040445	5529			3041900	6322			4594460	16042				2081566	1712		3581039	1593		2827340	10335		4149285	1120
	636	2.29939e+07	6583.59			1208395	5257			3669755	10775			3863070	1244				2672040	6596		3130176	13141		4164727	1359		3918968	632
	637	2.30271e+07	6593.22			1437236	3595			4388233	776			2890169	14273				3793950	6021		3628373	618		1725926	560		2513895	11779
	638	2.30602e+07	6602.84			3481197	13763			3441475	958			3722778	11452				1988025	1587		2892168	962		2016669	317		2915073	585
	639	2.30934e+07	6612.47			2944323	10557			4640873	13856			3750085	1245				3267769	6032		2642968	973		1832294	8740		2270343	9574
	640	2.31265e+07	6622.09			2761683	10305			1591349	329			5997845	12604				4143181	6739		2624735	936		4864560	643		2165855	1128
	641	2.31597e+07	6631.72			4044437	10971			1479521	188			4850065	14324				3276037	1541		2943431	3556		4271126	1328		3931787	11010
	642	2.31928e+07	6641.35			1774566	4232			3038985	4555			3572835	5121				1893780	5116		3097586	944		2162936	361		4619672	797
	643	2.3226e+07	6650.97			3953571	13867			1804021	5293			2829582	13119				2281173	6301		5020569	1761		2704392	798		3865249	1594
	644	2.32591e+07	6660.6			3580547	12101			2262464	3927			4429139	9794				1982688	4698		3973866	7284		1740689	6511		2647986	755
	645	2.32923e+07	6670.23			1742532	3018			2027904	3383			3609879	3769				3457754	1495		3033562	5316		2358668	525		3555575	11920
	646	2.33254e+07	6679.85			2207597	5631			1884669	317			3418363	476				2565444	4885		2123439	8234		2481469	130		1898405	6410
	647	2.33586e+07	6689.48			2946111	10410			1353180	451			3231824	899				2800014	1671		3076710	8874		2161461	11829		3927508	905
	648	2.33917e+07	6699.1			3912907	13991			3020976	5950			6482798	15767				2303981	4027		4796751	1191		3161487	1427		3166995	670
	649	2.34249e+07	6708.73			1873734	6669			4340488	15691			2517396	796				3307794	10520		2722278	3791		2634292	11434		2896627	5740
	650	2.3458e+07	6718.36			2856504	12119			1815364	438			5951767	26463				2598374	4382		2266256	1110		4138934	638		3547947	930
	651	2.34912e+07	6727.98			1408963	3425			2308713	638			3391608	5913				2014909	4087		3323780	15020		4015463	1366		4861948	10017
	652	2.35243e+07	6737.61			1362399	3410			1420283	241			4604161	9082				3057608	665		3013914	1298		4420499	11337		5223723	819
	653	2.35575e+07	6747.23			2603359	5628			1785561	458			5113918	1088				4227994	10743		4000979	1378		3027938	587		2656442	999
	654	2.35906e+07	6756.86			2478277	4943			2458971	660			3829441	14054				3506450	1221		2099331	661		2364274	555		2399815	1423
	655	2.36238e+07	6766.49			2574744	9086			1315216	320			4000991	7232				3301764	8418		2213321	554		5808632	14956		4946913	1353
	656	2.36569e+07	6776.11			2472797	6432			1977200	232			3231814	913				1777244	3582		2436279	6685		3051315	555		3616996	883
	657	2.36901e+07	6785.74			1427394	3054			1420165	521			5254133	812				2756972	1002		3387470	577		2818911	471		3226521	2508
	658	2.37232e+07	6795.36			2313507	7076			1940661	6601			5069397	1771				3167821	5453		3235441	6492		2650028	9137		4640557	1270
	659	2.37564e+07	6804.99			2103037	5298			2751094	8254			4516694	888				4074449	3999		3433109	2109		2466215	1154		2099140	8066
	660	2.37895e+07	6814.62			2425910	5184			2263263	514			3356114	550				2959287	5420		2588191	18		2684469	936		7576735	1127
	661	2.38227e+07	6824.24			2978450	10220			3634544	877			2518072	3312				3908921	9472		2829568	795		3180113	6917		3139258	9985
	662	2.38558e+07	6833.87			4327202	8674			3494124	9619			4639543	21463				1806617	7315		2651839	704		2125861	1009		4382599	1216
	663	2.3889e+07	6843.5			5085617	17644			1188442	3693			4124648	19078				3162975	1426		4394869	3674		3758484	871		3650941	9780
	664	2.39221e+07	6853.12			4727699	18113			4093797	11961			3252583	823				2194023	3370		3638455	1130		2460107	6330		3802366	16604
	665	2.39553e+07	6862.75			1950604	6562			3768707	16363			3804076	862				1534547	4616		2591183	2777		2249903	841		2968493	8325
	666	2.39884e+07	6872.37			1790320	458			1448921	3814			2754551	600				2190100	6349		2767227	5641		3342589	836		2190527	561
	Absolute Event	FSC-A	FITC-A::FL1-A			1814523	7374			3598287	13787			3802358	10955				2874243	1138		4088438	1299		2407213	3106		2516054	6713
	667	2.40216e+07	6882			1573035	4604			6560575	16902			2423423	8825				1903926	4157		3658238	3020		3312451	1218		2560130	9719
	668	2.40547e+07	6891.63			1464367	4310			1422737	234			3272361	1257				4334081	10782		3191484	12022		7571432	1764		5684861	1121
	669	2.40879e+07	6901.25			1955441	5798			1706240	2773			2642885	10094				3393183	2325		2510299	9463		2339826	5489		2886913	13145
	670	2.4121e+07	6910.88			3384886	12835			5267659	1155			3462712	1346				2389553	765		1806534	2032		3529927	9643		2595668	1043
	671	2.41542e+07	6920.5			1077523	3894			1314463	3019			3570641	16053				2397440	3683		4203190	2411		2285921	8357		3861063	2310
	672	2.41873e+07	6930.13			1237439	2893			1539109	311			2789454	6151				1675809	5479		2399019	731		2584685	1055		1759660	613
	673	2.42205e+07	6939.76			4141152	18125			1874622	2867			3361120	621				2964417	1438		2808175	722		3140395	5680		3626094	9698
	674	2.42536e+07	6949.38			1870563	6669			1999164	424			4255834	20235				3204544	496		2070886	673		2425572	4199		3489894	9445
	675	2.42868e+07	6959.01			3642116	11347			1786865	362			3959896	9209				3024516	5870		2861561	1397		3117811	769		6320230	1255
	676	2.43199e+07	6968.64			2501289	6810			3799272	9637			5041179	15893				2879963	5573		2871050	829		2303102	780		2824411	15536
	677	2.43531e+07	6978.26			2566144	8694			6271194	31552			4392925	14261				3930708	1020		3113247	795		2130200	858		3846105	1009
	678	2.43862e+07	6987.89			4190726	13072			1583772	183			4654330	1112				2357380	7027		3476830	2490		4328849	1264		3374473	8164
	679	2.44194e+07	6997.51			5144818	15465			1950149	6723			2681735	584				4214163	6156		1949785	3922		2553852	850		5925208	1504
	680	2.44525e+07	7007.14			1184048	2929			6283521	26383			5997614	8832				5201206	16120		4146167	19057		3027379	505		5133975	18272
	681	2.44857e+07	7016.77			5774780	15757			2816450	458			6068433	24093				2403444	1717		2214195	10039		2629631	478		4380221	11653
	682	2.45188e+07	7026.39			1645438	4261			1634856	384			4554434	10652				2458932	1328		4146019	14801		2487438	10572		4131818	918
	683	2.4552e+07	7036.02			3081706	6494			2879075	10146			2875702	17114				2411842	3613		4147477	1400		2835038	5983		2697083	10396
	684	2.45851e+07	7045.64			1945283	4234			3461588	545			3540733	1204				1634550	371		3544220	11123		2575801	778		2449771	948
	685	2.46183e+07	7055.27			5184886	18651			1601824	127			4396588	10221				3965331	2236		3059193	4319		2534914	904		3397325	1095
	686	2.46514e+07	7064.9			2834306	8727			3257898	905			3914944	7952				5292155	6300		4427996	4117		3159309	732		3425292	1527
	687	2.46846e+07	7074.52			3474363	8881			2720150	739			2311261	684				2224214	7038		1878438	4514		2292172	471		2903884	6632
	688	2.47177e+07	7084.15			1486860	4050			1986983	671			3984748	353				2176178	9045		2102317	6110		2405649	7437		3198383	836
	689	2.47509e+07	7093.77			1696580	4180			1765985	327			4642860	1414				2284261	4040		4297866	751		2613202	1464		3438124	1138
	690	2.4784e+07	7103.4			2013538	7459			3312889	994			3833173	1021				1900539	612		3531965	1171		2728524	791		2767084	711
	691	2.48172e+07	7113.03			2007330	6843			1393427	180			3718888	4432				3994056	8059		3655407	18684		3425492	1202		2633023	8269
	692	2.48503e+07	7122.65			2472547	12530			5638372	20529			4492945	1003				4675958	3040		3445804	964		3214038	4962		3430029	868
	693	2.48835e+07	7132.28			1399290	3758			3070831	485			5588697	8944				3061843	1490		3565470	833		3566777	696		2947023	920
	694	2.49166e+07	7141.91			1292556	5935			1936143	4469			3349818	1127				2645858	5619		3337309	1092		3899505	11500		2195419	351
	695	2.49498e+07	7151.53			5074939	20342			1104538	25			5618056	2782				2703783	1282		4044595	2914		2864570	12844		6600189	1277
	696	2.49829e+07	7161.16			2361009	4847			1956680	452			2224748	2568				3134260	13212		4709048	10584		2219000	1043		3398951	917
	697	2.50161e+07	7170.78			2121337	3651			1688221	379			3020403	689				2719777	1041		4093006	1157		4027346	1625		4079710	672
	698	2.50492e+07	7180.41			2759240	7070			2800171	415			4070149	12322				2167719	3294		3477727	2160		1918624	5907		3881321	808
	699	2.50824e+07	7190.04			2151398	8026			3603520	898			2903897	3220				1609212	6848		2706807	4197		5080848	2191		3293834	8001
	700	2.51155e+07	7199.66			2188164	6690			4971277	15503			2530235	13791				2904177	1500		3488859	1117		5681967	2087		2177045	338
	701	2.51487e+07	7209.29			6890639	22424			4186760	10637			3394847	1088				1735693	459		3730788	10411		4145695	1023		2347077	413
	702	2.51818e+07	7218.91			1846673	7682			1326726	3105			5843669	913				1727671	2846		4309162	1231		2306578	1073		1958600	6130
	703	2.5215e+07	7228.54			1063089	4492			5657152	24126			3214825	17800				2160292	911		3488356	12515		4752996	15235		3760590	873
	Absolute Event	FSC-A	FITC-A::FL1-A			1468183	4914			4004657	10778			2967409	1116				2524099	4278		3026125	1285		4631279	1086		2340538	816
	704	2.52481e+07	7238.17			3818945	9662			1295729	323			4346367	793				3812441	894		2112391	672		2517001	4384		4065974	5891
	705	2.52813e+07	7247.79			1879615	6421			4298738	13787			1977318	5108				2573314	1046		1653990	454		4067630	1345		2812752	1099
	706	2.53144e+07	7257.42			1709856	3785			1316770	392			5662645	1603				2224874	2156		4208214	20125		2212050	7412		2844249	969
	707	2.53476e+07	7267.05			2931957	7675			4118924	1263			5488494	15094				1879252	5140		2569846	589		2866442	6923		2888437	1091
	708	2.53807e+07	7276.67			3056740	12161			1612120	509			3879200	7094				3993459	1448		3474655	6110		2546468	12954		3172046	407
	709	2.54139e+07	7286.3			2611883	12040			4036608	889			4568741	5397				3130095	902		3194343	544		3084099	671		3338269	8401
	710	2.5447e+07	7295.92			1429251	4681			2947224	855			3613503	17018				2861994	2717		3222003	6266		2734674	732		3158793	156
	711	2.54802e+07	7305.55			4552952	12938			4195280	1055			4382294	23070				2163892	1147		2994152	901		3330181	1336		3220944	325
	712	2.55133e+07	7315.18			2707391	7489			4751434	847			4209585	1257				1852695	1068		3523481	2604		2401971	267		1957130	36
	713	2.55465e+07	7324.8			2293821	4306			1965470	418			2320095	441				3486781	8896		2209718	396		2101616	740		6011137	15370
	714	2.55796e+07	7334.43			3572956	10292			3066236	754			5828224	1620				4114275	3406		3006742	988		6226784	18546		2391145	882
	715	2.56128e+07	7344.05			4223341	13289			2504095	5520			5690062	933				2005882	4220		2040563	2770		2159864	1455		2177027	695
	716	2.56459e+07	7353.68			4019366	15315			2796432	372			3267084	4322				3147234	6650		4521522	3427		5889885	1939		4536166	11698
	717	2.56791e+07	7363.31			4861821	17894			1454109	3307			5069115	1379				3135714	1583		1994236	288		2325896	79		2471154	2513
	718	2.57122e+07	7372.93			2381324	8868			4344441	13519			3570216	779				4494554	2978		3522171	3044		4270762	353		2351218	622
	719	2.57454e+07	7382.56			2930529	11110			6584925	17877			3742421	15799				3312505	2852		4826356	1306		2812187	1071		2023069	6644
	720	2.57785e+07	7392.18			6452541	24594			1328667	347			3362196	12144				2018535	6608		2569855	658		2979540	1167		3640334	1134
	721	2.58117e+07	7401.81			2269061	4328			4860933	17791			3877208	15042				5083754	1875		5366809	1978		2575432	136		2975376	1307
	722	2.58448e+07	7411.44			1569557	6048			4190121	11618			2548279	923				4444260	2056		3667258	434		4103131	516		5872736	21840
	723	2.5878e+07	7421.06			3494343	11841			3819885	5731			3492957	14123				2500179	5946		3598688	8421		3560161	22		4691740	933
	724	2.59111e+07	7430.69			1936864	4786			3918778	1206			2466308	9046				3216945	5872		3207977	19		4713113	1684		3213785	807
	725	2.59443e+07	7440.32			3984701	13104			1418400	2859			3887343	2412				2007139	6164		3217375	869		3168323	11632		2753555	651
	726	2.59774e+07	7449.94			1127055	3867			4366536	11621			2595240	626				3495380	10189		2886076	8109		2455128	9038		4034837	1183
	727	2.60106e+07	7459.57			2386234	11003			2954491	10493			3613424	722				1794891	6608		1880882	1622		5200628	9515		2375823	6372
	728	2.60437e+07	7469.19			1963500	6216			4494617	13938			3710706	1049				3350500	2343		2493270	618		4670193	1010		2201849	675
	729	2.60769e+07	7478.82			4979727	13787			1981943	4627			6020206	21384				3068132	10823		1847452	866		4987678	1332		2840438	852
	730	2.611e+07	7488.45			1809080	4907			1641066	409			3856778	674				2466098	669		2844981	10729		2374254	12400		3830355	853
	731	2.61432e+07	7498.07			1694544	4774			3503984	895			2825619	581				1772972	1669		2557848	6831		2296241	8181		2025228	5585
	732	2.61763e+07	7507.7			2524847	6181			2548765	4718			3959344	1139				3699185	1070		3852464	5328		6606093	1450		2962489	1218
	733	2.62095e+07	7517.32			2828293	5486			2038155	5524			3926680	989				3177801	996		2921121	11759		2422865	125		2736410	926
	734	2.62426e+07	7526.95			3943562	14232			2361960	6906			2602726	7079				2037420	1125		2135612	2934		2355365	594		3070294	6968
	735	2.62758e+07	7536.58			1387988	2941			3056464	12448			5031556	23833				1612345	1683		3002615	1033		2675622	599		3489106	892
	736	2.63089e+07	7546.2			5307857	19376			1387222	3421			5114906	1231				1457898	1638		2776831	7704		4249523	12278		2321083	771
	737	2.63421e+07	7555.83			1604295	3340			4455701	847			3808153	14232				2224465	838		2847485	3290		2813762	1088		4599634	1103
	738	2.63752e+07	7565.45			1817356	5052			2445819	508			4738042	16155				3427070	4415		2144205	9947		3988987	1514		3576141	755
	739	2.64084e+07	7575.08			1849067	7830			2708199	12420			2706154	5347				3204718	3603		1630354	579		2467826	606		2859012	862
	740	2.64415e+07	7584.71			4396577	13225			964257	157			4204039	6989				2386244	1657		3210750	1024		2685359	208		2588583	621
	Absolute Event	FSC-A	FITC-A::FL1-A			3289433	8483			1437809	3787			3988488	17784				2162931	2973		2700656	1293		5896108	1773		4065849	653
	741	2.64747e+07	7594.33			2834915	12624			1278835	3630			4902567	21698				2812141	940		3158387	1069		3592088	9496		3057699	494
	742	2.65078e+07	7603.96			2189437	9160			3740931	9804			4747415	5517				1726964	555		2000353	472		2636889	6918		2626818	6074
	743	2.6541e+07	7613.59			1486316	4513			1379819	3627			5223703	6983				2597866	5076		3790641	998		3774788	1817		3967368	682
	744	2.65741e+07	7623.21			2666980	6155			1884335	538			2819747	688				2564764	8733		4350513	1766		2475086	903		2574303	742
	745	2.66073e+07	7632.84			3244192	8772			1340177	282			3429196	886				2761221	656		3110403	698		1813405	8369		3256903	941
	746	2.66404e+07	7642.46			987735	3928			2822952	907			3159475	15368				3485814	606		2027527	1415		1584572	864		1973447	656
	747	2.66736e+07	7652.09			3839441	9166			2843281	4829			3044274	7579				3720238	1698		3206210	12993		4134505	12942		1968528	606
	748	2.67067e+07	7661.72			1730964	4400			2401023	375			4346728	387				1779407	470		3188824	1213		2238463	536		3816391	10738
	749	2.67399e+07	7671.34			3548275	9391			3484331	4884			3887193	5641				2509354	1218		2560943	476		2513735	815		4133723	718
	750	2.6773e+07	7680.97			2956784	9565			1630292	420			2720624	900				2439465	2064		1913837	712		4093947	951		3440594	850
	751	2.68062e+07	7690.59			2943700	5277			3227407	860			2288443	13026				1953339	3888		3098923	5139		3664872	7253		2697169	567
	752	2.68393e+07	7700.22			2134829	3933			1567845	255			2441627	9970				2092284	1301		4082208	978		1841864	1628		3793883	10492
	753	2.68725e+07	7709.85			4402474	9163			1677446	323			4807690	18618				2237073	9150		3848753	9328		3074043	662		3256312	10663
	754	2.69056e+07	7719.47			1355458	7288			3320438	782			4653567	14326				2496794	6189		3160632	1275		2803141	1257		2965072	419
	755	2.69388e+07	7729.1			1471929	4135			2888790	9118			4076889	1165				5402878	6036		2840082	891		3144223	821		3899565	9217
	756	2.69719e+07	7738.73			1464188	4341			1324382	218			2497997	749				3098560	6962		4181945	932		4914935	5493		2068448	546
	757	2.70051e+07	7748.35			2480828	8961			1287938	241			4715796	1347				1839102	2482		3914595	1367		2001360	426		3641843	976
	758	2.70382e+07	7757.98			1227347	3995			1782797	613			5498649	7845				3061693	1524		3080429	8548		2646338	817		2557698	1055
	759	2.70713e+07	7767.6			3843831	9265			3618366	671			4010147	550				3384382	3705		2371099	6756		2100459	1058		3424199	13261
	760	2.71045e+07	7777.23			3977788	13273			1987352	216			4351226	24829				2376247	7803		3139456	614		2697157	428		4256482	836
	761	2.71376e+07	7786.86			2968299	9304			5455068	1207			4319340	7799				2859721	1341		3652210	4972		2788637	915		2267195	706
	762	2.71708e+07	7796.48			1864181	6681			1518332	433			4760333	14368				2215942	3901		2944061	9664		3105766	566		2955301	6981
	763	2.72039e+07	7806.11			1362174	2581			1512845	117			2713101	655				6042319	3191		1993528	2239		2485714	7532		3045808	6043
	764	2.72371e+07	7815.73			5413207	19315			1187638	325			4092622	1175				2422428	665		6370420	11606		3314334	1076		2759481	8848
	765	2.72702e+07	7825.36			2014535	7737			1160170	316			3244921	15824				2013271	6194		2642309	10682		4976700	2231		2093545	409
	766	2.73034e+07	7834.99			1843350	4697			1468161	366			5165380	753				4703840	2760		2764959	9631		3402867	8665		2476795	947
	767	2.73365e+07	7844.61			3745087	11177			6110639	22345			3686471	1171				2518477	2007		4028771	5073		4478164	800		3264798	802
	768	2.73697e+07	7854.24			1105111	3055			3802150	11710			5813897	1433				2457232	2234		2907701	639		3089107	12201		2800202	1460
	769	2.74028e+07	7863.86			3017936	5979			4539569	1136			2420601	12399				1845288	7380		3725838	751		3719874	15626		2737602	1061
	770	2.7436e+07	7873.49			2424642	7201			1990222	394			4475990	11848				4352700	4026		2729153	927		2578269	939		3743852	4063
	771	2.74691e+07	7883.12			2008272	10803			3852120	6928			3450904	616				1788516	4994		3434860	1143		3598612	14637		3381912	16605
	772	2.75023e+07	7892.74			3050296	7240			1446353	5267			2932594	1223				2075995	1380		2328289	2090		4654860	1456		2597703	608
	773	2.75354e+07	7902.37			3137220	12409			4292716	793			2924583	3584				2366470	4962		3469059	1328		2378093	125		2827008	11674
	774	2.75686e+07	7912			2802464	4832			3104615	334			2385512	8565				1889593	1630		2243391	4190		2420555	216		3074322	11216
	775	2.76017e+07	7921.62			6678010	18249			5795297	1549			3306130	642				1743464	893		3149398	2236		2728971	918		2590037	444
	776	2.76349e+07	7931.25			1416214	4680			1531927	263			2552767	546				3172505	3794		5898912	23347		3495093	1546		2565146	762
	777	2.7668e+07	7940.87			1347143	6203			1565856	4587			4676403	7216				1593908	2124		3026052	920		3255775	981		2898345	691
	Absolute Event	FSC-A	FITC-A::FL1-A			1723231	7156			4548026	845			3283602	15146				2193208	9209		2552879	473		2605403	1445		2460296	6753
	778	2.77012e+07	7950.5			1527053	5481			5790883	17459			3941836	635				2439903	8790		2108417	521		5456174	1376		2117980	578
	779	2.77343e+07	7960.13			1536333	3010			2898671	739			4718364	9580				3367505	6308		2562493	9055		5619917	2290		2930608	514
	780	2.77675e+07	7969.75			2805579	8135			3667277	1289			4721477	12590				2051917	550		2779319	860		3812941	10833		2519263	733
	781	2.78006e+07	7979.38			2532688	5753			6227243	22980			5281994	1324				1380993	3724		2922391	8775		2991927	2666		2212967	631
	782	2.78338e+07	7989			1095859	3603			1681650	172			4140937	1151				2647236	6135		3788647	7233		3690708	10004		2021906	534
	783	2.78669e+07	7998.63			2401367	7057			1658322	521			5151515	7923				1606456	3865		3295149	1345		2833845	571		2394645	11041
	784	2.79001e+07	8008.26			2423595	6064			1757342	5102			4110765	19101				3520513	5828		2637082	784		2775741	706		6225584	20573
	785	2.79332e+07	8017.88			1561515	4183			1937190	3168			4470440	23627				2647584	7019		4331465	14661		3153426	1815		2898188	2723
	786	2.79664e+07	8027.51			1458243	2043			2966496	1015			3336134	5015				2788941	6361		3109328	5960		2064908	3399		6124479	10537
	787	2.79995e+07	8037.14			2222486	6945			2119822	6757			3230496	6889				4393151	18754		2602014	10971		2646011	445		2300537	8779
	788	2.80327e+07	8046.76			1431794	5269			1652307	4345			4336916	8519				2574405	1651		1990996	908		2368345	10706		2938367	629
	789	2.80658e+07	8056.39			4326238	17066			2125026	549			4290677	1012				3151058	1598		1978218	5051		1500076	2282		2573642	939
	790	2.8099e+07	8066.01			1170570	2883			1677130	7843			3834115	787				2062469	1456		1820097	571		3223486	7872		2684276	684
	791	2.81321e+07	8075.64			4341031	10244			2633518	7266			3954105	16891				2914932	6998		2593871	526		3682990	1185		2484784	410
	792	2.81653e+07	8085.27			2300386	7723			1416305	2410			2722142	5015				2198220	925		3405888	8954		1821204	755		2954552	472
	793	2.81984e+07	8094.89			3249064	2751			6142775	1629			3725021	14861				2966757	1181		2705696	588		2054452	11410		2507364	12254
	794	2.82316e+07	8104.52			4421772	9864			3291912	720			3534976	12034				2472218	1229		2701767	886		4322676	664		3643263	470
	795	2.82647e+07	8114.14			2745539	6513			5670568	1322			4439562	850				2750326	1148		3134980	945		3442278	1225		3470319	737
	796	2.82979e+07	8123.77			3730168	10197			5090197	14665			6557374	11736				4765084	6412		2563850	8267		2197621	5422		2631582	832
	797	2.8331e+07	8133.4			4397730	12152			1936993	431			4959128	1351				3085294	877		2691990	6156		3082967	6766		6484522	13757
	798	2.83642e+07	8143.02			1573002	4279			1516438	129			4174894	828				2343964	6965		2472214	432		2493858	1049		1864534	741
	799	2.83973e+07	8152.65			2873191	5194			3205533	12693			5614437	1798				3209999	731		3320599	2828		4806137	7262		3959277	9095
	800	2.84305e+07	8162.27			1486912	4005			2650428	8629			3087488	8676				3925900	4217		2567609	1020		2171008	559		2748334	8683
	801	2.84636e+07	8171.9			2053674	3416			1773712	580			4164362	18188				2374415	1304		2915161	7458		3142583	1469		4302506	13877
	802	2.84968e+07	8181.53			2732683	9640			4583788	17216			3821838	17395				2735771	3049		2974663	5961		2424365	10996		2638760	666
	803	2.85299e+07	8191.15			3258001	10325			1651560	329			3382747	12404				4689024	8807		1952713	8810		5834260	974		1976539	1725
	804	2.85631e+07	8200.78			1761267	6636			1997137	5586			2795115	8413				4540436	7750		3393778	5876		2154340	887		3611231	684
	805	2.85962e+07	8210.41			2378127	4055			2373282	468			3452207	6262				2557058	4976		1883835	349		2783889	830		2695309	29
	806	2.86294e+07	8220.03			1610943	3786			1361444	272			3670560	802				1450269	3640		2627622	978		2649747	404		3226895	1001
	807	2.86625e+07	8229.66			1726567	6263			1577773	6838			4370985	18823				3194310	9452		3252178	746		1856653	548		2204816	1002
	808	2.86957e+07	8239.28			5186745	12165			2127792	747			2654044	1160				3448157	5625		4240361	1279		1881431	991		6798994	1106
	809	2.87288e+07	8248.91			1478686	6869			5457654	1480			3244859	15577				3455833	2588		3969812	10440		1777698	570		3036425	7551
	810	2.8762e+07	8258.54			4057403	13039			3839550	872			3347236	9475				2383329	7750		3065326	880		4988482	1532		2033286	644
	811	2.87951e+07	8268.16			2083031	5328			5373860	1818			2870440	563				2632285	1590		2556800	10712		3728003	9329		3807597	1282
	812	2.88283e+07	8277.79			3122475	10707			2244034	9087			2550737	8449				5415669	2313		2710138	717		2120176	565		3496569	19849
	813	2.88614e+07	8287.41			2868179	6708			4256978	10304			4132900	1729				2662679	1294		3050541	840		2895497	1603		4082355	740
	814	2.88946e+07	8297.04			1709448	3143			2018099	553			3980043	6130				2198494	6072		3853486	14970		2441429	7378		3244056	12091
	Absolute Event	FSC-A	FITC-A::FL1-A			2600558	7768			1960936	614			2914622	584				2065905	2736		4859549	864		2167734	439		3932890	10822
	815	2.89277e+07	8306.67			2537666	6298			1691747	321			2591029	10653				2066568	1111		1942678	5		4586275	6901		5937542	28560
	816	2.89609e+07	8316.29			4629418	18481			1793746	5144			2429665	478				2740635	4644		3480595	2729		3335418	1013		2472689	4754
	817	2.8994e+07	8325.92			1134989	2811			3053803	961			2962939	4235				1937135	3654		3129965	768		3980149	6971		1856528	498
	818	2.90272e+07	8335.55			3365890	9550			2962281	8249			3149218	9311				3623143	1478		2845598	2741		2629386	38		3818096	1102
	819	2.90603e+07	8345.17			4714674	16115			4987381	19786			3128266	629				2377031	7860		3280199	1536		3025980	1547		2274168	7087
	820	2.90935e+07	8354.8			2260778	3911			2264768	610			2661374	7040				3134412	3368		2795789	2961		3879663	9732		2395831	14561
	821	2.91266e+07	8364.42			1316747	2380			1345152	432			3839168	5634				2369823	1945		3738368	1187		5409057	564		3593098	522
	822	2.91598e+07	8374.05			1854732	4656			942683	180			3139145	588				3013298	8357		2817805	1198		3175247	10063		5482053	1079
	823	2.91929e+07	8383.68			3127193	9221			1630576	566			3033367	3453				1546345	692		3374231	3954		4836760	1349		3822983	1021
	824	2.92261e+07	8393.3			2536262	8513			1716275	3326			3443328	10041				3252475	4435		2569003	802		3454743	474		2439167	9994
	825	2.92592e+07	8402.93			2863449	8560			1341677	4796			3548814	5266				2242035	4415		5107244	10303		2741008	367		2783626	677
	826	2.92924e+07	8412.55			2500251	4482			3460454	10871			2196132	2637				3189739	11361		3814756	1032		2696759	11524		5061586	12542
	827	2.93255e+07	8422.18			1689310	7589			2843854	756			4010732	1049				2451229	1251		2765860	2659		1816102	587		2461582	457
	828	2.93587e+07	8431.81			5464858	21369			1986213	5822			2064246	3068				2291861	5184		4872010	1134		4118784	1232		2275158	1305
	829	2.93918e+07	8441.43			2062382	3810			1960630	332			3086225	6694				1847608	1831		4443014	4629		3404664	1535		2861021	637
	830	2.9425e+07	8451.06			4736035	20270			2793188	8461			4124419	12990				1922418	519		3087458	869		3148340	479		3216519	15049
	831	2.94581e+07	8460.68			3027783	10334			2304913	4944			4987813	26684				2524799	6737		5487410	1411		3531223	7682		3118562	11423
	832	2.94913e+07	8470.31			1567797	4190			3293644	570			2988671	8349				4993422	837		5086808	12633		4374951	14198		3954376	1200
	833	2.95244e+07	8479.94			1577730	5260			1474379	4573			3504194	644				2765653	1507		2402790	6020		2544930	355		2923678	733
	834	2.95576e+07	8489.56			4908161	16672			4491058	1214			6825432	17201				2457514	3637		3422061	1426		2863594	746		4617624	8215
	835	2.95907e+07	8499.19			6262301	42337			2328309	409			4082880	647				3302313	9840		2243376	953		2288147	5652		3413618	1368
	836	2.96239e+07	8508.82			2915973	12514			1417611	332			5438069	1844				3987184	7983		4970555	1501		2715837	831		2334429	7166
	837	2.9657e+07	8518.44			1857384	5843			1319948	176			2704156	7013				2891033	985		2263604	859		2294327	591		3585417	303
	838	2.96902e+07	8528.07			3400016	4775			4241961	1100			3754673	933				2512610	1621		2933661	1507		2589920	891		5418818	902
	839	2.97233e+07	8537.69			2001382	5194			4105323	1055			4070149	12322				5961059	2284		3377410	8843		2917072	926		2234055	927
	840	2.97565e+07	8547.32			2131503	7339			2229468	7639			2739299	1276				4294305	5810		2758500	1978		2860843	247		4414461	1727
	841	2.97896e+07	8556.95			5086112	15838			2144949	431			4195259	1199				2138119	2515		5125831	15270		2342913	6164		2291561	1070
	842	2.98228e+07	8566.57			3360085	11104			2377371	7476			4932214	1458				1763928	823		3162699	986		2339562	10070		2941301	9517
	843	2.98559e+07	8576.2			2859287	9768			1890207	548			3236614	890				3259941	3327		2087456	144		1818435	7536		4093893	8295
	844	2.98891e+07	8585.82			2663648	5354			1370075	4230			4195255	1410				4784104	4494		2078037	1856		3093582	6882		2555100	9446
	845	2.99222e+07	8595.45			2730948	6637			2030688	625			3375333	17323				3369819	3850		3112872	941		2402988	978		3671779	485
	846	2.99554e+07	8605.08			2070053	3943			4066196	15588			3116033	1213				2473415	2681		3268808	5388		2943542	368		2813855	1104
	847	2.99885e+07	8614.7			5196116	26029			1477716	2846			4241750	861				2739953	936		3897048	11037		3200721	430		2193273	145
	848	3.00217e+07	8624.33			7057432	23615			2830674	8503			3852803	11915				1808845	636		2826912	713		1575084	5035		7342652	1001
	849	3.00548e+07	8633.95			1919611	5943			1656903	325			4411656	1121				2840956	2111		1873651	5198		3698856	10297		2028616	759
	850	3.0088e+07	8643.58			2187627	7436			3615877	10406			3656862	869				1560522	7646		2986076	9927		2201569	274		2275381	227
	851	3.01211e+07	8653.21			1279654	5423			2267770	3987			2877205	1157				4951414	2487		3568703	865		2234778	530		3309826	642
	Absolute Event	FSC-A	FITC-A::FL1-A			4542991	16482			1607838	3683			3435072	8051				2751801	1469		2022830	646		3442022	350		2297138	7942
	852	3.01543e+07	8662.83			1670754	4496			1148025	3898			2246476	1155				1681109	4685		2783331	5294		4691901	1542		2726422	393
	853	3.01874e+07	8672.46			1999970	4037			3149767	6691			4664775	917				4665726	5373		2446725	3379		2885592	12930		6211694	12341
	854	3.02206e+07	8682.09			2968126	10682			1723338	341			3398776	5786				1848293	4249		3143390	842		1900036	575		4071654	873
	855	3.02537e+07	8691.71			3897415	13050			2770128	6882			2064246	3068				1953036	4785		3142663	1052		1523113	3907		4521346	1276
	856	3.02869e+07	8701.34			2580896	10007			1363287	153			3725450	22541				4915308	3418		2964098	828		3022427	948		4893565	1053
	857	3.032e+07	8710.96			1483414	5128			2902016	3428			3456140	1075				3329266	1250		3605370	15402		2543220	924		4814304	527
	858	3.03532e+07	8720.59			1466393	4677			2157560	7064			3140791	4780				3421767	902		3171002	663		3491338	10463		3991683	1329
	859	3.03863e+07	8730.22			3814817	13452			4335108	24931			3423308	5278				5246533	13282		3665391	6474		5150822	1188		2670740	5549
	860	3.04195e+07	8739.84			3647894	10662			1755516	6357			4030086	1444				4064949	4491		2936255	7208		1897489	5998		4556846	10096
	861	3.04526e+07	8749.47			1119089	2695			1427062	140			2684538	13958				2731507	2270		2321032	790		3754583	1046		2537812	311
	862	3.04858e+07	8759.09			5524338	15016			1581046	7250			2509668	1143				1717994	3993		2892547	777		3256169	411		3620834	989
	863	3.05189e+07	8768.72			1426952	3743			2081449	4421			3648224	11797				2211330	8964		2768506	12442		4326982	8634		6065048	1446
	864	3.05521e+07	8778.35			2816296	11707			1992639	503			3132957	12616				2444215	1900		4148990	626		3442246	12887		3602327	928
	865	3.05852e+07	8787.97			1112909	3280			1077301	5359			3524560	271				2628149	9009		3162989	7954		2996440	1855		2248453	744
	866	3.06184e+07	8797.6			4398788	14462			2176541	414			2965602	6065				2879407	5086		2839957	9179		3008130	1176		2563084	826
	867	3.06515e+07	8807.23			1585288	3791			5033696	17246			2774316	2897				2569765	5018		3205661	923		2176578	325		2804777	698
	868	3.06847e+07	8816.85			1112041	2353			1483192	414			4241412	573				1985546	3552		2840346	14341		3522228	1872		2965140	12860
	869	3.07178e+07	8826.48			3988433	9929			978589	406			5760468	6262				3798128	2490		2282807	777		5155455	1789		2960875	706
	870	3.0751e+07	8836.1			3333018	12106			1643960	5116			3202973	450				2844885	9676		2440034	752		3420873	881		2016457	837
	871	3.07841e+07	8845.73			3877446	12442			1487577	3347			2080105	2390				5078906	11084		2837484	6582		2697430	463		2650280	880
	872	3.08173e+07	8855.36			1732553	5226			2930215	560			3893493	1124				1681471	5384		3675504	1294		3591620	7580		2160906	733
	873	3.08504e+07	8864.98			2099961	10191			2927066	13908			4133459	1520				2942281	2272		4209835	11596		3828362	1359		4279425	1200
	874	3.08836e+07	8874.61			2056452	8782			3542453	10408			4261984	739				2048344	836		3944480	927		4138316	1398		2553456	1036
	875	3.09167e+07	8884.23			1329252	4900			4592329	994			2923802	4590				1824907	1658		4047059	3005		2796716	1721		3295619	791
	876	3.09499e+07	8893.86			2331052	3977			2597504	447			4100267	21841				2269259	7940		3373719	3543		3269189	463		4229007	1451
	877	3.0983e+07	8903.49			1812639	4699			5513136	1721			2582869	806				4207028	2358		4014203	1693		4330449	10402		4121838	1174
	878	3.10162e+07	8913.11			6205086	24324			2432385	489			3136836	3377				3270278	1256		2803188	8787		2416908	8921		2995159	1181
	879	3.10493e+07	8922.74			2138612	6689			3574243	1271			2751081	782				2110326	3173		2864434	688		2042908	691		2617598	12050
	880	3.10825e+07	8932.36			3733620	9051			4883914	16807			3111459	4399				3217855	3183		1858357	2331		2289507	998		3299326	747
	881	3.11156e+07	8941.99			1782017	4201			3009001	11355			3611317	7797				3747735	8510		2494224	4508		4709416	4985		2075772	1888
	882	3.11488e+07	8951.62			1707026	6368			5992794	2215			4037633	7121				2608926	5912		3484384	786		1803277	353		2818447	12597
	883	3.11819e+07	8961.24			1363590	2983			3405506	8407			3317782	16095				2308972	9300		4046533	1095		4176257	1516		2294074	8807
	884	3.12151e+07	8970.87			1404914	5395			1513285	4648			3095067	1157				2540115	1966		3036418	12045		2276497	994		5616355	1054
	885	3.12482e+07	8980.5			1647166	2942			1769466	3745			4508797	935				3063524	5838		2706081	8940		3212572	1192		3577665	6769
	886	3.12813e+07	8990.12			1752817	6713			2241300	7741			3488727	467				2297763	7256		2515111	1212		3976791	352		3729929	1401
	887	3.13145e+07	8999.75			4116536	9605			6876099	20805			2711641	845				2529083	1883		2597346	5759		2270737	531		3773962	517
	888	3.13476e+07	9009.37			1849114	6281			1655220	366			4350752	3692				4072342	4897		2393742	1246		3022826	8348		3646556	856
	Absolute Event	FSC-A	FITC-A::FL1-A			3702603	12087			1556066	340			3161192	755				2040629	2795		5788971	1956		5866909	1687		4251052	1046
	889	3.13808e+07	9019			5405610	17682			2613580	1983			5608169	1427				3080586	7067		3363923	1245		3550172	913		4381851	1411
	890	3.14139e+07	9028.63			1401075	4270			2611109	4214			2251291	4731				1833941	5775		3149642	4865		2692674	7805		3488784	12151
	891	3.14471e+07	9038.25			2339110	9621			1222294	203			2615377	5735				2380506	6368		2304868	3424		3645797	6651		2010633	1731
	892	3.14802e+07	9047.88			2190570	7424			1548628	538			4156954	17280				4447386	2441		2204815	463		3245937	1072		2921478	611
	893	3.15134e+07	9057.5			3956842	13487			6917153	2005			3950562	1265				6015905	1565		2475412	669		2689926	614		2069372	1279
	894	3.15465e+07	9067.13			2956882	9890			2634435	751			4148825	1671				1715539	1146		2025629	816		3609066	2622		2637134	672
	895	3.15797e+07	9076.76			3331986	13435			2687073	291			5286804	1458				2945264	8072		3927683	1091		2103601	9611		3036319	880
	896	3.16128e+07	9086.38			3144710	10385			4807945	14745			3366675	5670				1955608	1207		2238917	2241		3507291	9921		4691484	8736
	897	3.1646e+07	9096.01			5742622	18125			1482578	3514			3794609	833				4112802	7649		2904087	6232		4031625	680		2665981	352
	898	3.16791e+07	9105.64			3000790	6553			2782508	6115			3242449	15142				2926478	6297		3355372	1056		5411354	2547		3920567	1322
	899	3.17123e+07	9115.26			1842831	3466			1473001	5074			3202123	286				1842666	2451		2234518	2480		2592151	6213		2320055	964
	900	3.17454e+07	9124.89			1234813	3840			2632728	8556			2736698	430				2148873	2038		2657826	1334		2445351	5002		2861116	950
	901	3.17786e+07	9134.51			4629547	11305			4785737	1673			3420172	5351				5354168	5512		2621214	626		1615534	5937		2530904	594
	902	3.18117e+07	9144.14			2901685	11677			1515357	5488			3687951	9478				3036706	9752		1933235	470		3111815	1086		2535390	6609
	903	3.18449e+07	9153.77			2888556	11820			6676729	1857			3446594	1173				4678140	5450		1927667	927		1787551	7586		3510275	987
	904	3.1878e+07	9163.39			3847109	12034			2802371	5722			4323566	8320				2036178	765		2908320	780		5023945	1330		2805943	804
	905	3.19112e+07	9173.02			6263954	18836			4368516	1387			3776494	16041				2166363	882		3121899	1214		2255048	12220		2904076	2650
	906	3.19443e+07	9182.64			2589974	8812			1120923	330			4583379	12279				2991583	4959		4698184	774		2250075	8479		6058164	1003
	907	3.19775e+07	9192.27			2554259	7686			1211490	158			5549710	4394				2082230	821		2814848	4521		3252436	231		3278756	424
	908	3.20106e+07	9201.9			1829394	5194			3277654	740			2898835	757				3313748	7103		3780331	2966		4210330	1281		1851243	1574
	909	3.20438e+07	9211.52			2281602	6633			1429494	3827			5271120	6018				2582704	1328		2384046	3617		2281331	7529		2554970	790
	910	3.20769e+07	9221.15			1718819	4341			1630437	5305			2790437	4608				2534014	1142		3768512	10989		4397280	11109		3355359	740
	911	3.21101e+07	9230.77			4359766	11935			1545029	291			5423520	1744				3725146	6395		2495005	954		2276643	348		3994648	554
	912	3.21432e+07	9240.4			5626578	22320			1994207	629			4123968	1017				4603349	3963		4421805	945		3565153	995		2541325	874
	913	3.21764e+07	9250.03			2622779	8085			1334378	295			3879233	850				1909672	1612		5091457	10873		2032513	985		2088492	467
	914	3.22095e+07	9259.65			2802328	9819			3156966	8760			6366149	1137				2598091	1298		1889899	2258		2059529	5554		2145335	864
	915	3.22427e+07	9269.28			3065828	7630			1473138	498			3761291	947				3233764	5121		4332214	1278		2411788	4985		4952620	1095
	916	3.22758e+07	9278.91			1851325	5045			2578476	7466			5336921	1355				4235197	5646		6003816	1656		3505462	990		2520608	739
	917	3.2309e+07	9288.53			1389271	3170			2755787	656			3209949	887				1813277	421		3979106	1545		2544936	1000		3201008	11408
	918	3.23421e+07	9298.16			2449544	8278			3476324	420			4947188	15280				2815311	7021		4890014	941		2034764	867		4756916	1400
	919	3.23753e+07	9307.78			3167115	5368			1244677	277			3136488	5900				3871023	7882		3013456	9377		3205160	817		6169473	1270
	920	3.24084e+07	9317.41			2529787	8236			1301753	3114			3208958	4793				4005768	13951		4110873	11385		3549682	2091		3492277	15422
	921	3.24416e+07	9327.04			3777648	14318			3890377	1006			3517426	831				3564393	8114		2398199	3051		2314377	246		4192656	11827
	922	3.24747e+07	9336.66			2230208	4376			4447509	1282			3685840	1082				2798868	1288		2352828	565		4079569	11833		2930270	674
	923	3.25079e+07	9346.29			2647896	6852			2112464	5185			5162404	954				2747036	1055		2872330	542		2612861	438		3117701	11565
	924	3.2541e+07	9355.91			3164861	11403			2189487	9734			2984970	4049				1723986	576		4961280	7870		2445911	5970		3422049	14510
	925	3.25742e+07	9365.54			1562480	4011			1664865	3785			2321486	6491				2937828	1129		2863223	4714		2930824	10641		6089760	11683
	Absolute Event	FSC-A	FITC-A::FL1-A			1537661	4864			5035205	1249			6554690	23947				2918973	3427		3178407	1716		2916247	6811		2234826	5960
	926	3.26073e+07	9375.17			1562614	6209			3475324	847			5043590	20613				2185482	3652		3165278	847		2821706	6306		4653519	1434
	927	3.26405e+07	9384.79			1533774	4313			2717427	965			4269236	941				4684694	998		2792015	1796		2249777	526		2573490	582
	928	3.26736e+07	9394.42			4512678	13287			2806335	563			2383560	11001				2187196	5870		2596805	637		2019208	6076		2147824	783
	929	3.27068e+07	9404.05			1728186	2535			2710069	7632			2720653	865				1789478	1706		1841882	4775		2465419	684		4063663	1628
	930	3.27399e+07	9413.67			2182361	7821			3944030	730			4100191	9960				3360920	1038		5194823	1041		2797309	1051		5250844	12304
	931	3.27731e+07	9423.3			4169989	14817			2815190	11416			5089661	870				3363268	776		2415486	673		1680618	233		2495304	9885
	932	3.28062e+07	9432.92			1363286	3487			2606142	335			5455985	881				1585803	499		3043024	2527		2537465	1262		3134330	10177
	933	3.28394e+07	9442.55			5846918	22576			4341450	1089			4808782	952				3565374	2123		3075427	3541		3181348	672		2521749	324
	934	3.28725e+07	9452.18			2240628	5899			1781285	535			2671265	648				2492930	3778		2311688	759		3369071	1463		2035649	788
	935	3.29057e+07	9461.8			2606002	10394			4729437	25289			4755113	698				1750639	748		3174056	2010		1873587	52		2950978	1423
	936	3.29388e+07	9471.43			1435916	4689			1699282	276			4143482	998				4416579	1919		3245779	828		3443000	1444		2383314	681
	937	3.2972e+07	9481.05			2765823	11098			2853786	917			3545683	810				1887920	2121		2218006	735		2544231	970		3193594	9411
	938	3.30051e+07	9490.68			1334451	4920			2354377	4964			5279251	5640				2550120	1469		2129499	1291		3912897	11410		3290751	7054
	939	3.30383e+07	9500.31			4805466	21414			2384578	4232			3059430	17682				1926464	3566		2783779	730		3092133	654		3907423	13717
	940	3.30714e+07	9509.93			2701001	10988			1269201	409			3920559	1510				2283650	5282		2533011	836		1826862	1372		2258200	12556
	941	3.31046e+07	9519.56			1700525	4976			3580022	21443			3003054	1290				2854497	2606		3325668	950		4942782	17629		5960945	10726
	942	3.31377e+07	9529.18			1988203	4138			2470650	7270			2783748	14290				2379000	5116		3499539	1136		2697433	7739		4733905	18040
	943	3.31709e+07	9538.81			1150565	3691			5814936	12492			3444531	1057				2664947	2851		2192373	484		2387735	797		3078521	10287
	944	3.3204e+07	9548.44			3419030	10560			1408423	2477			3713442	6004				2872225	823		3795541	992		2796285	8282		2681698	3427
	945	3.32372e+07	9558.06			3549780	7997			6199550	20883			3505281	514				1979452	1651		3407421	1093		3265450	729		7143092	2031
	946	3.32703e+07	9567.69			6438718	23924			1456713	427			4706208	4971				1460585	551		2545648	1198		4968052	12079		4780968	1095
	947	3.33035e+07	9577.32			1659613	3124			3823178	11027			4222301	1420				2141172	6041		2850802	4608		4077769	6237		2443732	417
	948	3.33366e+07	9586.94			1660915	6623			2259991	449			6049949	1523				2323482	1453		4017784	11801		6717692	1797		3459597	420
	949	3.33698e+07	9596.57			4224130	13848			2307826	8083			2676094	1159				2941819	1608		2414689	5485		2253767	1176		2132244	11297
	950	3.34029e+07	9606.19			1310628	3374			1428702	545			4094730	1059				1874009	5621		3991866	6		6044098	1872		5434555	1166
	951	3.34361e+07	9615.82			4267802	9877			2783313	11120			5671803	13655				2552814	4252		4374333	1237		2538538	2872		6638690	953
	952	3.34692e+07	9625.45			2159071	7499			1431567	4743			3863756	589				3082610	867		2666716	7505		2942340	9846		3423981	567
	953	3.35024e+07	9635.07			1135297	3099			1554731	185			3220915	14357				3640341	884		4688332	5444		4692278	1101		1943730	492
	954	3.35355e+07	9644.7			2331703	4979			1435624	520			5040482	1101				3477204	2031		3846958	1110		2497991	9919		2838294	13832
	955	3.35687e+07	9654.32			3771389	12912			3614377	7372			2855106	684				2996566	1418		3930034	3496		1852544	535		3194639	832
	956	3.36018e+07	9663.95			1930618	4299			4725176	1632			2508466	9284				1555734	6723		4383125	15496		3388496	16340		2345052	5478
	957	3.3635e+07	9673.58			1346560	3491			5986787	1747			2677254	8509				3678055	8196		6187260	1670		2942085	845		2774609	773
	958	3.36681e+07	9683.2			2951481	5863			7041653	1920			2863761	10400				3112811	998		2555497	1075		2817245	329		3518277	1020
	959	3.37013e+07	9692.83			3555427	14925			2119157	3435			4240109	1107				2925223	10232		2785089	377		2877651	12210		1878546	11232
	960	3.37344e+07	9702.45			1787686	4872			2466553	5125			3248890	1257				3054233	12943		4008826	10989		4558279	610		2209647	7310
	961	3.37676e+07	9712.08			1853717	4864			2782690	8419			3671976	871				3496055	11152		3955883	5190		4669656	17487		3624766	12212
	962	3.38007e+07	9721.71			2960964	9531			2763235	449			3648439	709				2119492	8533		2390478	2525		2229237	990		2686581	5521
	Absolute Event	FSC-A	FITC-A::FL1-A			1658716	4047			1218366	3888			2416646	16142				1766438	2884		3848814	1149		2837348	11931		2312344	415
	963	3.38339e+07	9731.33			1388413	6198			1912921	5888			3747070	9568				3958496	6907		2517826	2663		3164388	1074		3154102	11532
	964	3.3867e+07	9740.96			1342119	3564			3338863	8989			4470855	2850				3284874	8998		2891001	932		2813764	387		4245474	1504
	965	3.39002e+07	9750.59			1318662	3464			1763431	463			4789836	1022				5307217	11800		2282929	320		2237414	1122		3921144	7316
	966	3.39333e+07	9760.21			1500595	4931			3683260	8363			4015004	1362				2008230	7504		3915590	1357		1896634	1087		2355166	316
	967	3.39665e+07	9769.84			1837343	4317			1501784	6117			3888655	815				1932387	958		4278931	11620		2563996	2428		3036478	1046
	968	3.39996e+07	9779.46			1567313	6403			1831085	314			3390917	789				5005908	1922		2625245	1409		2342881	5357		3191185	871
	969	3.40328e+07	9789.09			1928340	7312			1576810	5175			3926831	916				2030724	5507		3670509	12356		3971635	9667		2669252	7949
	970	3.40659e+07	9798.72			1445002	3926			2627118	2849			4083645	890				3694396	1639		2562616	673		3820120	1112		3429746	802
	971	3.40991e+07	9808.34			3367169	11687			3438332	8313			2587359	455				3159754	2885		6262968	3429		2492195	9633		2476161	491
	972	3.41322e+07	9817.97			1708489	4071			4935528	16140			3072563	8623				2995564	1278		4675163	4264		3239699	12144		2880302	1198
	973	3.41654e+07	9827.59			1232888	4520			1440335	252			4687144	10943				3692601	7222		2330471	652		3396303	10051		3103008	9252
	974	3.41985e+07	9837.22			2995883	5403			1361717	150			3712492	8776				3113990	10604		2098819	4219		3745959	9031		2749758	885
	975	3.42317e+07	9846.85			2496011	11132			1830268	4834			2641087	688				2132413	902		5907107	11571		3474672	244		4213472	1413
	976	3.42648e+07	9856.47			1287631	4171			1568007	631			4551160	27148				2564635	2307		3333374	7697		1766928	314		3929298	753
	977	3.4298e+07	9866.1			6244761	14085			1370343	176			4863399	22931				2994845	744		3409053	847		1965036	11366		3922356	9002
	978	3.43311e+07	9875.73			1780020	7473			1440912	2872			4702718	1500				6497389	1793		3835585	3301		3144700	13250		2349456	8087
	979	3.43643e+07	9885.35			2845839	10587			2084978	636			2980940	1922				2097639	2050		3928849	9093		4560624	1577		3955527	731
	980	3.43974e+07	9894.98			4299954	13187			7056964	1885			3871911	20509				2625143	988		4867457	1092		3717757	1377		4041964	5
	981	3.44306e+07	9904.6			3949803	13133			4468908	1262			2460714	581				1814502	3279		3342271	17726		2513166	11435		2812081	787
	982	3.44637e+07	9914.23			3245771	10745			1172958	5452			5114335	1630				2724948	1596		3233690	7934		2212671	8648		2853484	12010
	983	3.44969e+07	9923.86			1710954	4157			3389570	882			3113192	4555				1705992	2216		3342916	14823		3118663	11664		2805457	678
	984	3.453e+07	9933.48			7482094	31516			6607484	21915			2787871	6990				2491308	2322		3225733	2389		4944715	823		5170016	628
	985	3.45632e+07	9943.11			3032185	9900			5965258	21980			2826400	4449				3943898	10848		2159736	1457		2414609	8338		2666171	11661
	986	3.45963e+07	9952.73			2482617	7374			1641956	348			3823159	1083				2069712	2234		4646718	3850		1796130	9221		3167281	920
	987	3.46295e+07	9962.36			1577495	3514			1748802	3172			5339392	885				1995098	4351		2634711	7719		2072283	346		1946185	5009
	988	3.46626e+07	9971.99			1800041	4056			3073231	299			3935384	1255				3407989	9050		1909033	576		2998911	7546		4130551	1099
	989	3.46958e+07	9981.61			6942700	25396			3680072	7297			4602272	1353				2591362	1593		2850349	591		3135730	5877		2256807	13329
	990	3.47289e+07	9991.24			3181093	6412			1835066	7386			6197051	1666				3270597	9736		1746631	4699		2552523	6629		2650539	831
	991	3.47621e+07	10000.9			2590155	6891			1983757	645			3884613	1918				2211612	1138		4316512	9211		2042926	616		2557729	1097
	992	3.47952e+07	10010.5			1580106	2731			2290337	416			5026210	29387				3186916	4159		3758293	3291		3703719	1280		4093179	720
	993	3.48284e+07	10020.1			3597415	8808			4508323	11400			5396623	1097				5529475	1268		2447491	985		6364600	1357		2988491	17449
	994	3.48615e+07	10029.7			3290561	11361			6532248	1617			1838036	404				1683075	7159		2496299	4011		1974487	392		3425929	12249
	995	3.48947e+07	10039.4			2926002	8459			1323215	383			4595921	1551				2341442	4055		4037398	1515		3112321	435		2860900	976
	996	3.49278e+07	10049			1544766	5888			4357533	13975			3171002	4142				1785333	1218		2894110	1466		2587220	1836		5037492	829
	997	3.4961e+07	10058.6			2483321	8779			1531180	282			2857931	767				2911130	1561		2783125	635		2622410	976		3126915	809
	998	3.49941e+07	10068.2			1970537	4756			1843507	243			3781425	11352				4022130	1114		3732194	12714		3837028	11739		3242912	519
	999	3.50273e+07	10077.9			3178757	7468			3078693	5950			4791793	1702				3410966	7602		4449977	6989		4057212	872		3018669	455
	Absolute Event	FSC-A	FITC-A::FL1-A			1222583	2635			1150034	4053			4139333	1356				4822968	14238		2519997	3670		3921102	1510		3069639	12056
	1000	3.50604e+07	10087.5			2853743	5470			1237128	210			2896589	12318				4687908	2445		3581081	11650		1850152	7113		3351267	959
	1001	3.50936e+07	10097.1			4453835	14948			1286979	4829			2500072	7050				2791228	2019		3605101	1092		4111507	11607		2901064	848
	1002	3.51267e+07	10106.8			3538405	10153			1336169	384			3148754	6394				1787276	400		1746410	191		2248124	6003		3270465	590
	1003	3.51599e+07	10116.4			3443682	11828			2846882	613			3279660	7077				2675908	12820		3807105	911		6249914	6798		4482184	738
	1004	3.5193e+07	10126			3266590	7561			1636978	587			2960574	865				2840651	886		2452549	1789		5023269	14742		4057889	1225
	1005	3.52262e+07	10135.6			3244156	11115			1694352	503			5797413	10377				3074930	899		3647559	12153		2315011	8905		2664059	759
	1006	3.52593e+07	10145.3			1589167	6107			1167687	4342			2294777	2720				2691854	1482		4318348	978		4120313	719		3475897	871
	1007	3.52925e+07	10154.9			1461348	4684			3870104	1658			3737336	5110				2543766	871		2390089	6320		3011696	271		3745959	682
	1008	3.53256e+07	10164.5			1695929	6091			2088572	569			3574102	1003				2441994	1360		1624382	418		2076215	444		2262060	787
	1009	3.53588e+07	10174.1			2985929	4716			3421557	9695			5492248	1775				1847313	3707		3759660	3883		4524519	932		1991801	634
	1010	3.53919e+07	10183.8			1856898	4264			6400929	12968			3071938	4690				1927152	645		2461088	642		2792029	402		3922287	15664
	1011	3.54251e+07	10193.4			3474893	12504			1270085	3106			4067419	17144				3284843	7020		2802408	1712		3572979	1585		3437394	1022
	1012	3.54582e+07	10203			1528263	2777			2409721	376			2707494	767				5688906	19260		2649633	978		2042092	6278		2417304	9021
	1013	3.54914e+07	10212.6			3680426	11732			1041174	2347			5098265	1602				2229392	2872		2688551	3525		2365969	374		4207464	9934
	1014	3.55245e+07	10222.3			3653353	22428			1461400	163			3267229	7781				1400478	4729		2532163	5611		3245297	11284		2762961	8329
	1015	3.55576e+07	10231.9			2744253	9661			1806127	650			2282970	669				2293426	5987		3388410	13390		2612460	570		4340954	12800
	1016	3.55908e+07	10241.5			2990831	10221			1632390	535			3402007	5664				3135750	11168		2953627	6321		2099977	740		3372761	7869
	1017	3.56239e+07	10251.1			2458326	9887			1664377	219			2183296	6487				2232873	672		2406493	5455		3721137	1630		2518172	6923
	1018	3.56571e+07	10260.8			1532049	4970			5592102	1371			3568204	6148				1720401	1679		5366759	841		2285231	464		2795665	7510
	1019	3.56902e+07	10270.4			2217459	7646			1508628	370			4194559	768				2573151	620		2616333	9414		2691112	767		4026157	878
	1020	3.57234e+07	10280			1633407	6110			1939563	1886			2068236	4233				4302362	4485		2576650	2124		3083924	897		1950742	8337
	1021	3.57565e+07	10289.6			3193240	10025			1497552	330			4561811	9142				3478075	2996		2745680	1943		6564261	2189		2516776	484
	1022	3.57897e+07	10299.3			2215796	5489			1937894	6310			3084100	7884				2780384	787		3812165	10782		3589890	14755		3336150	572
	1023	3.58228e+07	10308.9			3371988	10284			3543377	660			3016872	16520				2847791	1210		1970602	569		2217876	711		2981598	1277
	1024	3.5856e+07	10318.5			1932093	6135			2713726	654			3247093	8268				2469910	2030		3192518	5311		6718865	1642		2724846	7704
	1025	3.58891e+07	10328.2			4911787	15694			1917983	5649			4470384	908				2130444	4336		3673151	1344		3299564	7468		3173623	12514
	1026	3.59223e+07	10337.8			1799625	3424			5222569	4959			4335322	1510				2714712	12009		3072866	3067		2039041	592		2017369	557
	1027	3.59554e+07	10347.4			2579469	5557			4063518	8518			5898773	32844				2929860	885		4255526	8482		3852506	7339		4727184	944
	1028	3.59886e+07	10357			4617286	12692			4613462	18482			4656270	26853				1646015	3069		3194653	1482		2530424	734		2680048	832
	1029	3.60217e+07	10366.7			4002936	12897			2241564	8249			2937649	483				2604105	8176		3770354	1082		3781467	898		2540477	1208
	1030	3.60549e+07	10376.3			4019902	13736			1139834	198			2637035	915				3915861	5777		1741432	4898		2505759	350		2043810	9600
	1031	3.6088e+07	10385.9			2040876	4199			2312461	5871			4241750	861				3105687	700		2156849	4145		2106090	739		3824812	1397
	1032	3.61212e+07	10395.5			1437493	4242			5301447	17383			2995086	605				2040466	2186		3582167	1111		1908180	4352		3544653	704
	1033	3.61543e+07	10405.2			1455151	5068			3597766	13002			4130292	3051				1961087	4440		2185766	8541		4778406	843		2800379	608
	1034	3.61875e+07	10414.8			1379957	3821			3257437	539			3188351	8056				3439445	1111		4220130	743		2134687	7792		1928957	2132
	1035	3.62206e+07	10424.4			6378062	22312			3012091	8851			5228270	3214				3879358	983		2857755	5043		1854538	1387		2475036	9644
	1036	3.62538e+07	10434			1234877	3765			6241902	27857			6029436	1356				2860284	920		3649304	1029		2782182	9515		2944867	705
	Absolute Event	FSC-A	FITC-A::FL1-A			2099157	5669			2208478	7472			4105106	16421				2013733	5839		2247444	11085		2718002	6125		3101319	14364
	1037	3.62869e+07	10443.7			1510287	3510			2521218	9586			5447241	1122				3920012	945		4974940	1511		1854447	1085		7544342	1883
	1038	3.63201e+07	10453.3			1467781	3839			3604752	15115			3771017	7065				2515991	2591		5711277	5124		4287140	4604		4454753	13160
	1039	3.63532e+07	10462.9			2126928	6432			3273182	681			4900570	1008				1839712	4725		3655455	1452		3390505	562		2365389	440
	1040	3.63864e+07	10472.5			3072842	7376			2153304	4651			3784697	799				3836796	1469		3118941	7907		1795534	1575		2161950	892
	1041	3.64195e+07	10482.2			5938375	16281			2933155	4995			5335261	898				3083368	2221		4688493	1589		5619578	27324		4367860	788
	1042	3.64527e+07	10491.8			5299334	20278			3241319	353			3313788	3329				3846244	2458		2182337	5961		2068395	1106		2367831	5499
	1043	3.64858e+07	10501.4			1434181	1960			1854181	8019			4547979	650				3138601	1182		3639884	1108		4561950	20		2800524	1042
	1044	3.6519e+07	10511			1557088	3189			1449739	3701			4041557	15397				2330005	1121		3902820	12193		4832652	8314		4215550	852
	1045	3.65521e+07	10520.7			1547045	4305			1588304	114			4562502	26871				3230635	2990		3254896	4943		2237548	892		2468028	443
	1046	3.65853e+07	10530.3			1507767	3687			3519019	570			4225587	1256				1918886	10214		3219796	8613		3414053	677		3201769	9596
	1047	3.66184e+07	10539.9			1493478	3104			3022288	1064			5321763	12101				4226873	8333		2653503	1238		2915475	1395		2055136	803
	1048	3.66516e+07	10549.6			1392916	2688			1791255	472			3285128	5908				2725214	1231		2481163	663		3847707	1076		2278970	1157
	1049	3.66847e+07	10559.2			1844959	3997			1172285	4106			4201118	11054				2596453	6629		2810095	8835		2384966	8829		2583257	608
	1050	3.67179e+07	10568.8			3154882	6624			1537341	3537			4218870	20721				2732074	3111		3667353	936		3992638	1268		1823710	410
	1051	3.6751e+07	10578.4			4570318	14465			1445817	136			3218451	305				2275889	1364		1742596	59		3372920	7756		2240768	8409
	1052	3.67842e+07	10588.1			1522326	5542			1787663	8664			3578487	14377				6058858	1403		2585808	652		2265604	254		2940426	3151
	1053	3.68173e+07	10597.7			2301392	7629			1551598	4671			3941312	676				2816543	6696		2918736	5308		1946194	1077		3364811	450
	1054	3.68505e+07	10607.3			6560966	19773			1182101	4466			4682492	1196				3126615	10203		3535839	796		2435723	776		2318608	620
	1055	3.68836e+07	10616.9			1960041	5726			1381534	4176			4172095	16458				3462219	3745		4519358	14913		3185863	7951		2497570	9114
	1056	3.69168e+07	10626.6			2029256	5480			2138282	450			2968649	506				2973693	11159		2583104	852		3894462	995		4713698	815
	1057	3.69499e+07	10636.2			1277189	4860			2172188	593			2220577	3743				1516560	1076		4020327	17311		3063884	14510		2146976	500
	1058	3.69831e+07	10645.8			2814633	11603			1358702	1			3261835	7980				1981189	1704		2635306	929		1653468	495		3968931	903
	1059	3.70162e+07	10655.4			5933894	20932			1684472	403			4449890	7425				3066728	819		2890632	3656		2856717	6322		2595489	11028
	1060	3.70494e+07	10665.1			1522213	5792			3592374	762			2381367	655				2679171	2621		4276862	1026		2396753	760		5062935	750
	1061	3.70825e+07	10674.7			1575956	6038			3395770	1073			3645961	7901				4551857	3601		2577652	935		2949622	8354		3364346	12492
	1062	3.71157e+07	10684.3			1913914	6263			3540835	907			4623901	6467				1606623	5848		5277913	1159		2784824	602		3667154	710
	1063	3.71488e+07	10693.9			3762738	9554			1717215	663			2570006	2325				1822715	6443		2612423	13892		2981188	3619		3109073	5332
	1064	3.7182e+07	10703.6			1557716	2431			4760710	1339			3119876	12628				2589504	7940		2464868	3839		5593248	17037		3432960	1335
	1065	3.72151e+07	10713.2			1643124	5917			1723124	3310			5076293	860				3845912	4758		3890742	968		4210226	2716		3267229	516
	1066	3.72483e+07	10722.8			2207589	7486			3006597	610			4796493	924				2499461	6560		3653529	7322		1885171	6405		2830369	10319
	1067	3.72814e+07	10732.5			1872612	4693			1104463	869			2927815	1008				1863964	4629		2984426	1568		2134498	12340		5147009	1595
	1068	3.73146e+07	10742.1			4481201	14132			4888249	12270			4497177	748				2659723	8513		2945343	3935		3432001	468		2672465	611
	1069	3.73477e+07	10751.7			3171429	11073			1129928	166			2825792	1034				4731433	2561		2609767	1898		2270361	1000		3740363	1610
	1070	3.73809e+07	10761.3			1274757	5474			2308992	6202			3398894	13195				4577002	677		3109938	4617		4699051	1563		2626845	671
	1071	3.7414e+07	10771			1490504	4487			4441195	1102			5091190	1873				3423271	11834		2795142	665		2355489	9184		2355260	477
	1072	3.74472e+07	10780.6			1988721	6257			3150375	7118			3603072	714				2695966	986		1989745	4473		2381438	579		2337703	9347
	1073	3.74803e+07	10790.2			2295930	9379			1796599	362			4029895	1133				1951620	689		2855604	1848		4468311	1470		2825544	836
	Absolute Event	FSC-A	FITC-A::FL1-A			3958252	13152			2637905	5769			2734256	975				4010620	6589		2929875	1399		3474682	1097		2221759	770
	1074	3.75135e+07	10799.8			1660025	5360			3570840	594			3087759	6869				2705145	6449		1928759	5574		2575482	9469		3248858	616
	1075	3.75466e+07	10809.5			2124653	4904			2669446	662			4911182	1003				2234312	1431		4187112	1210		3637365	7964		3687230	7446
	1076	3.75798e+07	10819.1			1614667	5493			1557473	130			4015884	13466				3333956	7623		3920855	7586		4779464	757		2719023	1143
	1077	3.76129e+07	10828.7			5599563	20039			1506171	323			4179800	9239				4331162	1452		2958672	6303		2644678	1197		3709140	430
	1078	3.76461e+07	10838.3			4992142	13826			3233190	8761			4760652	13888				5913926	8012		2087556	2306		2905108	307		3650593	839
	1079	3.76792e+07	10848			1259420	4005			1380947	298			3890358	650				2751120	4644		3024901	354		2354561	660		5289261	19577
	1080	3.77124e+07	10857.6			6579679	15700			2931567	11481			3267597	754				2912942	9655		4582374	6948		4045664	359		3499827	9782
	1081	3.77455e+07	10867.2			2650607	5222			1713287	402			3353955	13153				2530505	8337		3103798	5423		2591306	1130		2317441	433
	1082	3.77787e+07	10876.8			4034062	12785			3931513	976			2864478	504				3758292	11022		1630961	2842		3262074	10855		3623711	6747
	1083	3.78118e+07	10886.5			1236319	4645			1400340	352			3897556	2103				1482799	6715		4779490	873		4822041	15547		2668402	839
	1084	3.7845e+07	10896.1			4070735	14802			2621783	796			5280448	1333				2584920	5486		2864617	3709		2749062	804		2298872	664
	1085	3.78781e+07	10905.7			1606813	4522			2100424	4182			5188840	22417				1997708	8704		2076808	3248		2656958	597		3885453	762
	1086	3.79113e+07	10915.3			1352353	2443			4469469	21097			3860384	638				2468147	6779		4923801	1659		2861496	440		2404488	10161
	1087	3.79444e+07	10925			1355484	5626			1500128	149			2501780	1851				2901004	5237		2628007	6877		4635316	11817		2500367	766
	1088	3.79776e+07	10934.6			1836368	5020			2235074	6865			2351290	6592				2904042	6069		4276361	1642		3789519	6495		2160610	938
	1089	3.80107e+07	10944.2			1805643	4086			1595613	250			3595159	785				1632705	798		3608358	4416		4730161	11595		5605394	16122
	1090	3.80439e+07	10953.9			1621783	5385			2726713	988			3225423	3495				2785120	3197		3564110	898		1852573	161		2168588	861
	1091	3.8077e+07	10963.5			3155368	9735			2092077	4996			2949658	1005				2010192	811		3788977	5847		4150009	6300		2743061	846
	1092	3.81102e+07	10973.1			2175572	9100			2493458	362			3128636	9583				2819625	2417		4280103	4495		2758545	322		4938096	944
	1093	3.81433e+07	10982.7			1456108	3478			2092665	436			3625584	676				1828037	932		3181555	614		3531782	695		2876033	891
	1094	3.81765e+07	10992.4			2627985	7619			2458335	400			3289290	6020				3015848	3873		3152589	5726		2932431	688		2774582	960
	1095	3.82096e+07	11002			1264588	3291			1629937	336			3370758	9795				1793932	1556		3902168	1161		1992185	463		2821653	14698
	1096	3.82428e+07	11011.6			3933117	15119			5598747	1755			4207133	4287				4075928	4596		2644478	1174		4689270	19118		2715041	8444
	1097	3.82759e+07	11021.2			3356128	11086			2909436	9496			4295673	756				2301225	11338		3023017	3178		2613155	7197		3579370	849
	1098	3.83091e+07	11030.9			2750595	7143			2400464	6011			2580546	5023				4269876	1178		3094318	4197		2388423	528		3814695	769
	1099	3.83422e+07	11040.5			3174674	10917			1931213	678			4067299	1624				1471215	6636		2712265	4233		3111356	8489		2718935	754
	1100	3.83754e+07	11050.1			2473586	6986			4375204	12488			4095345	11140				2542254	531		2333066	1596		5666871	792		2451399	1108
	1101	3.84085e+07	11059.7			5220308	22007			1331468	4383			4398561	5658				2076085	5678		2363833	366		2908560	6622		2638075	5085
	1102	3.84417e+07	11069.4			1958985	7349			1413722	4808			2790979	3329				2817332	1037		2669627	1424		1783485	452		2589490	237
	1103	3.84748e+07	11079			2257479	5809			1768685	3690			3329130	573				2623902	10919		4056430	5225		2066026	690		3870157	1
	1104	3.8508e+07	11088.6			3269352	4851			3220817	1025			3727745	1225				2248763	2238		3718801	1549		4675474	779		2484575	10478
	1105	3.85411e+07	11098.2			1755221	5462			1285520	309			3684095	697				3892035	3721		4939351	893		1655462	426		2984054	5410
	1106	3.85743e+07	11107.9			3200941	8627			2510951	436			3076946	2929				2658209	5224		2504677	3677		3858936	547		2918224	1133
	1107	3.86074e+07	11117.5			1917294	5358			1618114	5665			2101096	298				3081740	1921		2782332	687		1875236	6132		7811454	16554
	1108	3.86406e+07	11127.1			4768294	10274			2261288	9215			5151515	7923				3391029	7613		1968421	7588		2247331	628		3036162	804
	1109	3.86737e+07	11136.7			2617503	7992			1374990	4599			2403628	2358				2862531	2250		3250892	1426		2927554	501		4699965	1069
	1110	3.87069e+07	11146.4			3430872	10173			1516522	431			4502847	756				3797398	10069		2737581	10793		5877513	433		3634426	626
	Absolute Event	FSC-A	FITC-A::FL1-A			2014052	3712			2044094	6022			3455548	3148				2389805	8758		3248669	3972		4686621	2040		2622070	1172
	1111	3.874e+07	11156			3605660	6679			1563169	4763			3405298	14580				3012165	5328		3158799	4076		3169221	542		3583474	12352
	1112	3.87732e+07	11165.6			3073516	1768			1430250	3568			2680924	436				6319783	13217		5516171	11624		2569263	5974		3428128	1318
	1113	3.88063e+07	11175.3			1254508	5046			4532386	1118			3426478	14312				3706608	889		2859650	1033		4534540	678		2241344	613
	1114	3.88395e+07	11184.9			1356078	7008			1217937	5231			2307637	1091				5581661	6161		3754385	10091		3095087	1445		4192010	8913
	1115	3.88726e+07	11194.5			3350457	7078			3785186	1140			3903455	823				1618417	1974		3775266	670		2399981	740		2134093	609
	1116	3.89058e+07	11204.1			4019598	13466			2830041	643			4076201	16237				2187023	4053		3450425	12982		3732799	1312		2593318	891
	1117	3.89389e+07	11213.8			1391243	3883			1339345	4720			3243618	790				1765083	3922		2915312	11563		2926657	441		3818068	9808
	1118	3.89721e+07	11223.4			2016334	6432			1411733	321			2802498	1053				5657981	11827		1877295	1256		2336537	410		4624597	11233
	1119	3.90052e+07	11233			1652692	6996			1492127	4609			2425779	6587				3660960	3657		2148010	7526		3457222	3618		2553160	746
	1120	3.90384e+07	11242.6			1568582	3314			1563973	6941			2665535	457				1691513	5745		2435299	1657		2452654	6280		3819951	1025
	1121	3.90715e+07	11252.3			1429082	5264			1846605	739			2551498	436				3887145	1189		4847186	7692		3001327	12310		3518087	721
	1122	3.91047e+07	11261.9			1829441	8111			3019273	1349			5140037	19872				3901792	7968		3578815	9020		1760207	754		2466763	573
	1123	3.91378e+07	11271.5			3233615	9440			2079185	233			2439014	4827				2018027	1255		1643322	381		2149729	7450		7373973	1306
	1124	3.9171e+07	11281.1			2401414	5200			1734574	318			2838976	950				3026846	3008		1975640	861		2965119	659		2017982	958
	1125	3.92041e+07	11290.8			1265469	2442			2186455	5821			3205762	735				3031622	6703		3776636	693		2905459	1732		2976693	931
	1126	3.92373e+07	11300.4			1097696	3653			1263037	317			2250512	3085				2527661	2812		2054419	969		2247063	883		2561972	9923
	1127	3.92704e+07	11310			1426867	2513			1145823	289			3665933	7876				3603806	1504		3026124	643		5398648	2372		3550328	9159
	1128	3.93036e+07	11319.6			2329747	8073			2005276	223			3049418	747				3024633	5524		2152447	496		2716704	1039		4633228	882
	1129	3.93367e+07	11329.3			1727699	3170			1327990	2400			4456560	1772				2496247	2279		3904271	1472		4219767	1057		2756972	525
	1130	3.93699e+07	11338.9			1901352	4140			2149881	4009			4603591	1099				2090803	1614		4285295	1921		3241290	266		2342589	10766
	1131	3.9403e+07	11348.5			1226147	4394			4787763	1165			4352201	1060				1993313	1149		2894740	5508		3759773	14032		3775369	273
	1132	3.94362e+07	11358.1			2844910	7749			4044497	15260			3649097	898				1697252	1265		3455784	4741		3006766	5687		1973714	692
	1133	3.94693e+07	11367.8			3869593	11062			2024693	370			4855696	9572				3278253	9405		2109594	549		2275087	7647		2538821	10189
	1134	3.95025e+07	11377.4			2870524	6938			2610725	7611			2522348	853				2437647	1550		3146103	4803		1955763	10387		3496823	440
	1135	3.95356e+07	11387			1834181	5876			1507252	3296			3783417	865				2496657	1016		3904459	1565		3651504	749		2368162	7982
	1136	3.95688e+07	11396.7			1536110	4791			3912433	14253			3446010	4004				2185463	389		2809988	1302		2478062	1189		2225088	669
	1137	3.96019e+07	11406.3			5078915	18353			2530059	4569			3129271	12323				2596357	5363		3030116	6910		3458443	12142		3557297	1079
	1138	3.96351e+07	11415.9			4071498	16342			3503107	920			4878971	1066				1685626	3554		3135604	1355		3293354	1425		3112771	9271
	1139	3.96682e+07	11425.5			5023289	16544			7063916	1721			4106792	4520				4765560	10423		2896959	514		2882577	7097		3159901	7871
	1140	3.97014e+07	11435.2			1955012	8318			4565364	1250			5090596	1139				2394014	852		2743022	3815		5579065	1853		2345638	176
	1141	3.97345e+07	11444.8			2274743	7074			1589464	277			2672209	12790				2702472	5238		2265829	514		2177178	563		3851733	1135
	1142	3.97676e+07	11454.4			1975278	6312			1926659	6314			5261979	11054				3160182	6185		3259734	3057		2713387	7208		5013802	1128
	1143	3.98008e+07	11464			3611159	9567			3492687	8831			2603705	9333				2360171	4891		3585716	1376		2936549	728		5482619	11104
	1144	3.98339e+07	11473.7			5321028	3979			1122953	4663			3557997	9802				1726101	6582		3917475	891		2262986	465		2535332	776
	1145	3.98671e+07	11483.3			1731297	3034			3376066	10599			3407479	3454				2495403	9055		3457223	13100		3001740	13258		2191043	547
	1146	3.99002e+07	11492.9			2230966	9887			2889970	446			3595493	10297				2503972	771		3654009	8804		2370655	6045		2614452	5916
	1147	3.99334e+07	11502.5			1405504	3050			4451761	1127			2732051	3283				2944661	10565		2832640	1541		3712325	852		3856096	10657
	Absolute Event	FSC-A	FITC-A::FL1-A			2366241	6392			1332522	400			4178964	934				4921581	10227		2046676	6420		2916977	9506		5665034	702
	1148	3.99665e+07	11512.2			3791009	13921			4788975	1173			3705741	756				2141424	1327		2402728	1302		2597225	590		2211010	728
	1149	3.99997e+07	11521.8			1718020	5917			1087407	348			2906102	10833				2950342	4447		3148368	982		2935957	515		2926505	6348
	1150	4.00328e+07	11531.4			7291836	23347			1886250	5389			4068152	1059				2277272	5182		5010883	5671		1839723	5757		3219557	735
	1151	4.0066e+07	11541			1113672	2530			1723744	214			3150267	4872				2711821	7361		2718420	4562		4933047	2221		2541329	10890
	1152	4.00991e+07	11550.7			1191523	2659			6581080	1889			3304428	529				2248085	3005		2690763	8716		3202552	6202		2672439	8370
	1153	4.01323e+07	11560.3			5787681	11825			1602572	287			6615447	28353				2106955	1061		2705713	5224		2397592	6395		2303541	858
	1154	4.01654e+07	11569.9			1670413	4301			4140673	9511			3405150	12537				2521339	2313		3954330	2534		2656344	773		1999579	10754
	1155	4.01986e+07	11579.5			1681015	2602			3338313	10280			2759260	675				3289554	3567		2371288	4671		4964264	1107		4003672	595
	1156	4.02317e+07	11589.2			1439785	3862			1713044	419			4414043	1021				4318367	1261		4870182	1250		1733833	6854		2595484	765
	1157	4.02649e+07	11598.8			2014818	7437			2422097	7917			6185390	2607				1945590	4598		4165967	4889		3064870	1243		3949975	1189
	1158	4.0298e+07	11608.4			1646555	4462			3049062	708			2776697	706				1426535	6313		2671039	499		3920072	424		4323329	894
	1159	4.03312e+07	11618.1			3687741	14795			1717765	247			7152716	8272				3357475	4367		3003343	1074		2241926	6876		2750488	1031
	1160	4.03643e+07	11627.7			1806335	5534			2037176	4559			2304037	446				3551126	1205		3701873	1417		4041641	1284		3043079	12682
	1161	4.03975e+07	11637.3			3161431	13488			5561156	15164			3245152	639				2156214	5622		2836000	5359		1754622	3170		3479092	972
	1162	4.04306e+07	11646.9			1632515	5814			3598559	11214			3058633	859				1367017	718		2094023	564		3555615	506		2986684	12648
	1163	4.04638e+07	11656.6			4152631	16217			1883284	8838			3939153	17286				3049091	2921		3557212	976		2225762	777		3235713	9077
	1164	4.04969e+07	11666.2			3016474	8844			1695376	5322			2258782	4318				3352272	809		3637699	3970		1843663	6082		2171654	569
	1165	4.05301e+07	11675.8			3919724	10876			3523884	5439			4778295	1283				2817937	8522		2593942	1153		3009625	713		4349491	1411
	1166	4.05632e+07	11685.4			4751559	15074			2472785	4954			3066626	10161				4771273	2371		3134232	4351		4366558	5567		3642703	735
	1167	4.05964e+07	11695.1			2878387	6837			1044620	243			4758945	1141				2421875	4651		3177813	763		2607507	672		3172934	1137
	1168	4.06295e+07	11704.7			2661949	6038			3826755	1035			4595921	1551				2378887	5499		2485556	8319		3253493	969		3323255	15485
	1169	4.06627e+07	11714.3			1475122	6663			2242786	8612			2697154	12778				3018927	7298		4085271	8830		2989563	555		2009215	643
	1170	4.06958e+07	11723.9			1535320	5034			1229776	424			4864749	912				3136016	1365		2941732	2644		1906967	743		2332740	450
	1171	4.0729e+07	11733.6			3996625	10382			2087016	3089			3221802	3212				3057044	1067		2419566	5687		5115461	8000		4843449	11350
	1172	4.07621e+07	11743.2			2917335	11594			3998626	1182			4932802	1206				2521875	1442		3697339	4023		2514172	202		2483349	12168
	1173	4.07953e+07	11752.8			4641812	11424			2192870	623			4060282	16907				5147786	14306		3992237	4920		3122898	652		1992632	262
	1174	4.08284e+07	11762.4			2811060	5338			2123827	611			3555210	15055				1595536	759		2661823	1001		3411041	770		4985531	6094
	1175	4.08616e+07	11772.1			1282060	3131			3359566	789			3887193	5641				2762560	1301		3236304	883		4448595	9699		3005838	81
	1176	4.08947e+07	11781.7			1429813	5891			1993396	307			2915951	8846				2477988	1062		3963747	6080		3738107	1243		6367590	16493
	1177	4.09279e+07	11791.3			2165918	5407			4128918	881			4165804	15629				4934116	1778		2073446	4644		4174011	1196		3562380	14986
	1178	4.0961e+07	11801			2401743	6208			3475943	471			2923824	10052				2224565	2300		3021077	1414		2308648	954		2369632	727
	1179	4.09942e+07	11810.6			3239012	11975			2511943	473			2131517	3002				6188350	9802		4369621	1353		2014439	833		5103229	903
	1180	4.10273e+07	11820.2			2601612	6259			3169927	10215			5019472	23627				3757708	5496		3777555	1190		6932115	2683		2567332	14050
	1181	4.10605e+07	11829.8			2484298	8825			4090063	13600			2697255	10296				3446564	5963		4219963	4713		2109462	490		3250651	11778
	1182	4.10936e+07	11839.5			1294501	3117			3410376	1001			3300372	6290				2891478	7701		5591939	4478		1858994	7730		2608635	340
	1183	4.11268e+07	11849.1			1773759	5819			4878183	1036			2876558	705				2490024	9057		2820542	7639		5901892	8349		2711163	838
	1184	4.11599e+07	11858.7			2564384	8149			1419581	3938			2716032	1107				2109041	1687		3675820	1508		2020162	680		4974218	1134
	Absolute Event	FSC-A	FITC-A::FL1-A			3884262	10134			1595961	4572			4349101	8965				2107306	3485		4441112	6348		3210036	526		3141762	8852
	1185	4.11931e+07	11868.3			2002250	8064			1334165	274			3877254	1356				3183113	5118		2321280	1170		4761678	888		3258621	12384
	1186	4.12262e+07	11878			1979154	3545			2187633	647			3385244	6026				2409666	5287		3548065	771		2351102	1671		3490011	1552
	1187	4.12594e+07	11887.6			1968066	3102			1233079	464			5118919	7254				3808921	4798		1882393	7657		2157815	479		2825223	543
	1188	4.12925e+07	11897.2			1657911	3283			1764757	594			2544750	6127				2266549	2018		2897820	1830		2731659	309		7703028	1175
	1189	4.13257e+07	11906.8			1321541	3705			1773057	503			3049153	982				2317756	1390		2362698	1386		3253324	2550		4697289	1474
	1190	4.13588e+07	11916.5			2987875	6902			3110579	7770			3026775	5027				2470647	2406		2900534	496		3069234	9588		3634764	546
	1191	4.1392e+07	11926.1			1581817	5029			1524651	7612			3224978	8863				2304898	2765		1912058	7626		1579230	5582		4272091	1142
	1192	4.14251e+07	11935.7			2460731	8877			3678006	816			6281735	1328				2018030	979		2720046	7170		3207138	905		2163797	5852
	1193	4.14583e+07	11945.3			3368379	9333			3602607	884			3556076	1261				3789576	8286		3373659	1498		2040672	586		3550628	10470
	1194	4.14914e+07	11955			1399977	5155			2889649	9285			3610541	1478				4368607	10746		2889469	754		2229299	42		3146534	1172
	1195	4.15246e+07	11964.6			1546270	5452			3308377	920			2710602	971				3758830	9351		1877983	1040		4352863	569		6977639	941
	1196	4.15577e+07	11974.2			1996512	6553			2597369	440			2851121	605				1415238	718		2657237	929		2938580	706		3411004	1051
	1197	4.15909e+07	11983.8			6875717	22036			2865568	970			2954136	12708				1643688	5619		4379736	6367		3089860	711		4704361	8693
	1198	4.1624e+07	11993.5			2475888	2912			2495783	4087			3723469	598				3070212	7599		4030315	1168		2409339	863		3324411	12368
	1199	4.16572e+07	12003.1			3645315	11225			2512935	4267			2899457	5151				3816936	11407		2401021	4361		1932268	785		2163474	511
	1200	4.16903e+07	12012.7			6379201	18850			3016438	653			4386069	1146				2990669	10446		3636642	969		1856141	557		3273895	787
	1201	4.17235e+07	12022.4			1386182	3344			3277043	8905			3992794	3066				1894278	6249		2560515	11422		3168954	905		2378337	466
	1202	4.17566e+07	12032			1422519	4444			5058159	1108			3061287	9422				3545440	2486		3544086	849		2069091	4767		4062176	13298
	1203	4.17898e+07	12041.6			1525750	3960			1467518	2627			4199579	20162				2774699	11168		2115032	1256		3178539	1007		3074430	1273
	1204	4.18229e+07	12051.2			3413567	9192			1505772	150			4357979	11658				2560719	875		4579493	1480		4506664	12270		3263580	9630
	1205	4.18561e+07	12060.9			2036260	6159			4382407	871			3174713	772				3749396	7151		3149384	4833		3707083	11650		4130087	720
	1206	4.18892e+07	12070.5			2230690	4657			2290578	358			3921616	10401				2916993	1886		3000780	3110		2847834	9087		3169070	1190
	1207	4.19224e+07	12080.1			2757814	7525			3588561	1099			2645033	601				3721960	1171		2150046	2066		3198753	10181		2898553	4590
	1208	4.19555e+07	12089.7			1675983	4478			1904935	5298			4056836	6396				2805058	3808		2376090	5887		3886159	1581		3000998	169
	1209	4.19887e+07	12099.4			1892601	5441			2481397	7953			3907011	1014				2282412	4470		3798163	1233		2390566	7059		3796030	1033
	1210	4.20218e+07	12109			1237077	5687			5266084	12835			2710884	7101				3191686	999		4765480	6019		3390358	1557		4634511	15194
	1211	4.2055e+07	12118.6			3493667	7812			2709856	442			4794473	13501				3674893	10375		3907359	12317		5575765	1683		4702719	1517
	1212	4.20881e+07	12128.2			2910961	12324			2254572	8714			2884426	10388				2165844	4886		1984272	4918		3983188	1109		2190983	7023
	1213	4.21213e+07	12137.9			4524009	12928			3215392	681			3258712	11184				3070494	6006		2279030	443		2620028	483		2814381	5660
	1214	4.21544e+07	12147.5			1582437	3613			6980462	2282			3107115	14651				3839959	1028		2262616	1013		3958955	1109		4422225	8467
	1215	4.21876e+07	12157.1			3828270	15418			2827991	5919			3753792	8416				3513697	3995		4335355	15320		1939511	380		3269645	1211
	1216	4.22207e+07	12166.7			1981657	3438			2382724	9632			4228769	1262				2777220	6497		2830778	516		3746881	621		4656506	2134
	1217	4.22539e+07	12176.4			2406862	5770			2521632	884			4668969	21061				2470831	1268		2027673	508		1679369	584		2386756	984
	1218	4.2287e+07	12186			4623311	11172			1095069	780			2686410	1496				2484044	885		4196205	7776		3908552	931		4125292	1092
	1219	4.23202e+07	12195.6			1617650	3326			4273532	12227			4755433	735				2290416	1854		4352029	2591		2933225	326		2254824	750
	1220	4.23533e+07	12205.2			1517543	5765			1966341	438			3932022	874				2253673	2563		2902298	5218		3080972	5007		2995060	707
	1221	4.23865e+07	12214.9			1443924	3519			2540951	720			3748274	1344				2551694	6579		2919847	869		2818815	630		3029480	839
	Absolute Event	FSC-A	FITC-A::FL1-A			3283583	5426			2918039	229			2606022	833				1974419	5494		4327691	18959		3761303	861		5327609	16435
	1222	4.24196e+07	12224.5			2110814	3813			1469296	3210			3150848	9120				2590537	896		2946442	1492		2755383	1860		2968479	12042
	1223	4.24528e+07	12234.1			1306639	3370			3151703	624			6907175	19147				2880377	1573		5986766	2088		2884229	13102		4011873	7808
	1224	4.24859e+07	12243.8			1501211	3380			2944975	7087			4300072	883				1993190	983		4076135	2913		3665730	1248		2451746	357
	1225	4.25191e+07	12253.4			1320292	3840			2361347	4620			3139640	1032				4545399	1442		3138106	1234		2151124	1325		1997900	896
	1226	4.25522e+07	12263			1706323	3280			1783758	360			4560116	823				2623530	1460		2584036	596		2095080	985		3106911	761
	1227	4.25854e+07	12272.6			2170041	9502			3586690	10249			4451561	9826				2207024	4515		3745505	997		2714324	1238		2052783	7520
	1228	4.26185e+07	12282.3			4040738	13249			2038816	4058			5317293	11210				2361790	1350		5015039	7368		1767613	42		2604160	555
	1229	4.26517e+07	12291.9			3952906	8209			1578359	4565			3416928	15916				4351246	2647		2440553	477		2206656	7593		5060410	9251
	1230	4.26848e+07	12301.5			2715105	6311			2594918	8347			2923603	1159				4100334	10741		3257420	5609		3145907	6661		2765836	1086
	1231	4.2718e+07	12311.1			2699797	7644			1443950	2668			2995200	4822				2438535	2007		3438172	975		2089058	219		2246900	850
	1232	4.27511e+07	12320.8			2058292	4996			4211756	18379			4858218	16936				3011562	2335		2476734	969		2223164	12262		3558633	9340
	1233	4.27843e+07	12330.4			1935258	7072			1903030	4648			4422634	836				3426730	1940		3512431	4359		3214654	744		3079743	315
	1234	4.28174e+07	12340			1788975	3741			1383062	292			5220427	1488				2710206	7899		3035470	765		1975199	2306		2248253	344
	1235	4.28506e+07	12349.6			4638028	12804			1757241	4763			4803013	23688				2355330	791		4312999	1715		2853899	1401		5775532	928
	1236	4.28837e+07	12359.3			3233943	18412			1946737	366			3661451	13966				2844228	1373		2393832	897		3565916	805		3858690	1158
	1237	4.29169e+07	12368.9			3300973	8044			1841467	7016			2669926	3893				5843228	3874		3383418	1045		3935513	3477		4219015	832
	1238	4.295e+07	12378.5			2745066	7257			2427576	841			3509423	14995				4054760	1033		6359045	20240		2349452	9244		6116477	2552
	1239	4.29832e+07	12388.1			1580415	4310			4757306	1166			5770788	6781				3047024	8479		4112146	3790		2939300	3652		5321966	1998
	1240	4.30163e+07	12397.8			3477411	10252			2213512	5889			4620726	1315				2363556	2558		2525646	11770		2594056	1533		3099813	843
	1241	4.30495e+07	12407.4			2538566	9135			4774130	1215			3550501	10246				3639710	1533		3127476	6007		4299870	16360		4209512	1061
	1242	4.30826e+07	12417			1744280	4187			3834801	12417			1778588	2686				3060697	4147		4671327	8857		2983844	1027		7394005	1340
	1243	4.31158e+07	12426.6			4520368	14641			1187209	4062			3893733	1256				1876022	1625		3182645	736		2945271	7610		3444199	7656
	1244	4.31489e+07	12436.3			4315658	14850			4228620	1023			4866464	1350				1969362	7580		4211690	6075		2238160	5788		2770011	8355
	1245	4.31821e+07	12445.9			1448289	4183			2762174	8994			2538097	555				5953709	1876		3142314	4732		2522311	10171		2622298	1166
	1246	4.32152e+07	12455.5			2452933	9284			3765425	3283			4230708	688				3309724	13061		3611283	4685		3985790	7431		2204669	689
	1247	4.32484e+07	12465.2			2819805	8421			1921546	6581			4604945	35310				1985685	861		3723665	10893		1511732	1940		4287887	2284
	1248	4.32815e+07	12474.8			2069667	5456			1118952	74			6677922	908				3696949	1989		1883110	606		2216396	754		4356986	10752
	1249	4.33147e+07	12484.4			1448768	3265			3020826	5430			2383664	514				4292344	4584		2779101	1619		1824698	6504		1797968	691
	1250	4.33478e+07	12494			1408912	4172			3016570	6857			3718478	8453				1919327	6269		3330031	12371		3639946	1194		4434426	11874
	1251	4.3381e+07	12503.7			2773758	5316			5252049	1949			4740471	878				1826070	743		1995939	5531		1728515	6962		2862895	794
	1252	4.34141e+07	12513.3			2466459	5657			2911402	12954			2680219	4723				2824671	2220		4496200	16655		3884347	7087		5458309	27727
	1253	4.34473e+07	12522.9			3089198	4662			1756127	193			5120793	8841				3033023	3083		3199578	904		2621381	1225		4435336	11070
	1254	4.34804e+07	12532.5			1513338	3103			3170342	916			4273831	6035				3215907	986		2049616	812		2061452	453		2540611	1131
	1255	4.35136e+07	12542.2			1645824	4511			3480902	1216			3859056	21773				3330250	7087		2584449	954		2650381	1302		3737887	512
	1256	4.35467e+07	12551.8			3522532	11319			1635422	143			2525153	3591				2208912	465		3033232	1045		2852901	5828		2273384	651
	1257	4.35799e+07	12561.4			3335709	9778			1910624	565			2373551	10067				1835473	2828		2885468	11037		2234525	8026		3562437	9382
	1258	4.3613e+07	12571			3371984	12107			2593106	5791			3481098	13167				3824889	4340		2543188	588		2087854	6863		3224656	435
	Absolute Event	FSC-A	FITC-A::FL1-A			2936841	6864			2739251	8425			3663831	12093				1533147	1801		2921098	765		3084941	7457		4418392	11696
	1259	4.36462e+07	12580.7			1398623	2556			2533773	4856			4084008	13442				3415034	12073		3398789	1286		3427905	639		3075463	830
	1260	4.36793e+07	12590.3			2971879	6439			1931460	228			3963816	7618				4104999	8937		4569292	6267		3189636	672		3165612	485
	1261	4.37125e+07	12599.9			4207942	18609			1449537	545			2294058	556				2388896	2032		3057171	768		2760110	4252		2631947	9845
	1262	4.37456e+07	12609.5			1692197	3899			2607682	233			3428184	1100				1601272	4892		3157733	507		1732963	6666		2302854	994
	1263	4.37788e+07	12619.2			1888499	7579			3605704	1165			2869261	780				4298084	3833		3004612	1382		4369879	939		3973214	1132
	1264	4.38119e+07	12628.8			2659957	8255			4635118	15486			2398272	503				3640263	6703		2646333	6052		4952384	1496		2500325	1379
	1265	4.38451e+07	12638.4			6316820	19269			3040214	7473			4393981	16555				1686868	3864		3157876	1291		2008190	6096		3631889	1844
	1266	4.38782e+07	12648			1845790	283			2388156	558			2549442	415				3169232	1428		2832435	909		3419506	1406		5714898	1969
	1267	4.39114e+07	12657.7			1899419	4456			2189597	8997			4220696	684				4864772	5640		1975347	708		2157416	887		2605352	492
	1268	4.39445e+07	12667.3			2706724	12601			1678330	6210			4206135	924				2836620	9010		4949597	13395		4382755	2157		2737475	803
	1269	4.39776e+07	12676.9			2860922	9054			2469135	7910			2670095	576				2931338	3740		1820842	1102		2792471	11689		2837339	775
	1270	4.40108e+07	12686.6			2471450	6591			1461087	2733			3758199	1183				3580906	12198		2696417	3510		4911868	9752		2174704	876
	1271	4.40439e+07	12696.2			3286601	7110			4512492	15223			3048982	5470				3476082	2279		2133084	623		2297565	530		2900792	7803
	1272	4.40771e+07	12705.8			2320563	8200			1562335	5949			3101000	5703				2250904	8327		1649336	285		3905209	797		2891404	653
	1273	4.41102e+07	12715.4			5619116	19085			3524368	5363			4487277	15105				2114511	10809		2851022	490		2377796	457		2093924	797
	1274	4.41434e+07	12725.1			2226878	11919			1432654	4307			2991575	1099				2173452	2898		3473051	1630		2878278	9004		2485592	831
	1275	4.41765e+07	12734.7			4525830	18054			7558838	23515			3346304	6266				3372676	1051		2515556	1024		2165776	5580		3127249	9590
	1276	4.42097e+07	12744.3			1531993	7319			5034227	881			3411778	3466				2601093	771		3975855	1440		2360276	370		4904651	1057
	1277	4.42428e+07	12753.9			4099800	12103			2826698	5741			2875927	690				5828880	2739		1675121	9763		2679847	910		2779705	14762
	1278	4.4276e+07	12763.6			1951917	7291			3113632	534			3698547	9436				3928367	13895		3075009	1303		2699034	788		1713728	8322
	1279	4.43091e+07	12773.2			1770463	5906			1651097	4146			2956148	4926				5330680	1593		2995011	695		2708954	8905		3184759	9382
	1280	4.43423e+07	12782.8			1218526	3609			2883658	4022			4662501	3046				4341092	2643		4096495	835		3104501	1488		3576123	1243
	1281	4.43754e+07	12792.4			2819057	5582			3930642	13768			2170617	6572				3227982	5695		2237519	4143		2747933	1109		2815172	5825
	1282	4.44086e+07	12802.1			1398577	3486			1827431	3434			5286890	847				2596456	7981		2814703	719		2951053	984		3359381	11047
	1283	4.44417e+07	12811.7			2341099	5611			1804961	4325			5345343	16775				2776817	917		2481422	755		1863003	541		3974558	1126
	1284	4.44749e+07	12821.3			1785475	3642			1807283	532			2593182	15715				1933092	4954		2517845	4590		2918623	8905		6445973	1230
	1285	4.4508e+07	12830.9			3330453	9538			1110249	216			3581531	895				3815548	1760		2824854	783		2304968	819		3359026	1404
	1286	4.45412e+07	12840.6			3329904	10570			1268455	442			2228832	15209				2868223	4144		1719249	267		4000907	1028		2319467	474
	1287	4.45743e+07	12850.2			2142852	7647			2807538	662			4731312	6357				4097520	5428		5126434	3745		3532969	812		2547411	677
	1288	4.46075e+07	12859.8			2599050	4569			2013163	4867			3061297	403				2592791	901		2990478	5016		2043454	6858		2906957	944
	1289	4.46406e+07	12869.5			1294107	2262			2577221	618			2991661	547				2874341	2397		2704437	3601		3672992	7393		3959017	8343
	1290	4.46738e+07	12879.1			3855759	16459			2147528	478			2890169	14273				2031647	1299		3057795	1274		2040887	317		2590806	448
	1291	4.47069e+07	12888.7			3142082	10773			1566499	5359			4960331	1020				3533083	683		1905788	677		1663312	4529		3516158	736
	1292	4.47401e+07	12898.3			3003937	5694			1593758	114			3763412	1083				3611140	8981		2067396	611		2473202	3175		2931980	7572
	1293	4.47732e+07	12908			2064708	4787			3890306	1490			3484125	3829				3092777	1527		3379539	10450		5574045	12612		2426729	919
	1294	4.48064e+07	12917.6			1245347	3397			1744698	6870			3786658	12873				1807112	3664		3061011	6940		4969441	755		2292901	474
	1295	4.48395e+07	12927.2			4062249	11093			1740857	6744			2469088	3728				2565315	1870		3220298	986		1958499	5181		2531291	720
	Absolute Event	FSC-A	FITC-A::FL1-A			2700289	9811			6262849	22033			3706656	11004				2678258	874		2976862	2291		4058985	1723		2557157	11957
	1296	4.48727e+07	12936.8			1603485	4174			3122591	4227			3673542	1403				4107542	10692		1611581	1907		1638795	5123		4269539	914
	1297	4.49058e+07	12946.5			2178239	4558			2344909	539			2584328	652				3165635	1870		2286470	94		3265910	691		4272703	1143
	1298	4.4939e+07	12956.1			2218115	9127			1520599	4578			3013659	1080				1797642	4428		4284162	9939		2653335	9373		4312125	1098
	1299	4.49721e+07	12965.7			1564991	2250			1829823	4774			3633657	17076				3127236	3946		2178003	5176		2891650	1350		1966896	601
	1300	4.50053e+07	12975.3			1640598	7034			1862477	3626			2252700	800				1867394	659		3968580	1403		2963418	1385		3114648	9552
	1301	4.50384e+07	12985			1213698	4735			1428212	223			5984965	31372				3290516	2310		2587753	995		2241872	1300		4154270	704
	1302	4.50716e+07	12994.6			4305454	16968			1488551	394			3791682	9831				5708543	18006		3032043	623		4404845	14376		2733473	981
	1303	4.51047e+07	13004.2			3188589	14238			2798756	733			2670244	681				2995052	1584		3232529	1003		4663947	13357		3577397	900
	1304	4.51379e+07	13013.8			1165553	4525			2425670	354			5199398	17562				2990762	513		3455195	701		2503390	798		3050111	664
	1305	4.5171e+07	13023.5			1132781	4688			1813224	4546			2865726	4385				3905172	1872		3283681	9263		3692682	1025		2909023	898
	1306	4.52042e+07	13033.1			1154942	3608			4385561	1124			3049628	4980				2217663	2870		3408936	941		2853282	225		2959163	490
	1307	4.52373e+07	13042.7			1518648	4724			1693745	335			2553527	975				5004691	2162		2234128	5116		3790968	1871		3181125	343
	1308	4.52705e+07	13052.3			1806121	6804			2954191	738			3076349	20089				1916729	689		3245123	8742		4099596	279		3340910	682
	1309	4.53036e+07	13062			3540679	10564			4610954	14490			1875888	5244				2492000	765		2292159	5936		2802678	724		4559949	15379
	1310	4.53368e+07	13071.6			1754333	5325			1231821	2157			4708227	1259				3355565	2357		2832895	5267		2909160	7742		1999417	832
	1311	4.53699e+07	13081.2			1533955	6213			1747388	7279			2536774	2897				3093962	641		2660823	805		7741575	1475		5600949	1018
	1312	4.54031e+07	13090.9			1932458	3738			1622339	5679			4094730	1059				5278223	1867		2570257	3572		3245762	408		2718143	893
	1313	4.54362e+07	13100.5			1594259	5524			1624597	329			3184755	723				2739637	4320		2862554	9705		3394002	1039		2409838	8003
	1314	4.54694e+07	13110.1			2874672	8430			1600218	3680			3052081	9353				1970147	2074		1603987	361		4534280	1650		3751756	848
	1315	4.55025e+07	13119.7			5360891	19220			1521304	3689			4037806	23363				1623039	2111		3051684	1243		2975800	4995		3113504	878
	1316	4.55357e+07	13129.4			2246661	7992			1536047	4070			3153160	529				1541860	1474		4865819	11278		4329652	1109		3359842	8328
	1317	4.55688e+07	13139			1670840	5850			1203543	6900			2572825	3651				2826827	1071		3909759	12323		2663305	364		2934183	925
	1318	4.5602e+07	13148.6			1312123	4723			1322019	2719			2377114	458				6509579	16393		3565624	741		3413980	839		3178160	12497
	1319	4.56351e+07	13158.2			2133152	9657			1363339	365			3332503	967				2756372	5641		3264364	884		2474857	1303		2250974	552
	1320	4.56683e+07	13167.9			1457516	2800			2283239	4848			4330732	2867				2372699	2192		4942107	1352		3989797	8206		5107366	12017
	1321	4.57014e+07	13177.5			1335605	3915			3598689	567			3286235	1102				2982462	777		2509067	877		2934822	2322		2662438	7949
	1322	4.57346e+07	13187.1			1592133	3888			4338648	15630			2759398	467				2185969	5537		2435903	2541		5669632	875		2692916	979
	1323	4.57677e+07	13196.7			1805409	6221			3433493	13497			3144144	819				1941983	510		2504886	8849		4485679	7322		3099361	605
	1324	4.58009e+07	13206.4			2308863	4460			2916055	5153			3863759	854				3691304	8264		2908446	859		2471230	1492		3101171	11527
	1325	4.5834e+07	13216			4361516	12215			2823817	9872			3854400	14595				3310989	1034		2066806	3723		5392596	3148		2934568	664
	1326	4.58672e+07	13225.6			3811419	13674			1671949	2683			2607419	841				3218444	4849		4281600	10030		4056493	883		2613980	9832
	1327	4.59003e+07	13235.2			1546004	5220			1454098	3072			3819113	15905				1850815	1328		3090358	9700		3112672	7515		4851244	908
	1328	4.59335e+07	13244.9			2675260	5466			2082063	378			5672540	23813				2654873	9086		2877278	5941		1811628	4723		2677701	9308
	1329	4.59666e+07	13254.5			5587082	23719			1908517	638			4214182	4125				2529784	1632		3122979	4621		3586774	1465		2807715	1089
	1330	4.59998e+07	13264.1			2100099	22174			3646095	11659			3851412	769				2898540	885		2602034	4271		2223460	815		2532655	519
	1331	4.60329e+07	13273.7			1117681	4560			1720792	4332			2444208	8253				3222549	2059		4484879	1194		3190454	11023		3203167	10887
	1332	4.60661e+07	13283.4			1477710	5231			3294132	7660			2617590	1296				1710502	1336		3898295	1017		3385167	6939		2800820	1101
	Absolute Event	FSC-A	FITC-A::FL1-A			3989191	8922			2870179	282			2393453	7119				3035263	1013		2517811	878		3173422	13645		2511282	994
	1333	4.60992e+07	13293			1494443	3195			2657595	631			3783733	1259				3234746	3439		2967800	1044		2767398	9779		3569223	846
	1334	4.61324e+07	13302.6			2890216	6619			3050089	10383			3725451	13314				3131004	8085		2742791	789		3349932	6982		3410085	904
	1335	4.61655e+07	13312.3			1480762	3464			3382837	8745			5437851	5765				3775593	3869		3022266	685		2441709	12925		4212212	1042
	1336	4.61987e+07	13321.9			1708972	5936			1472486	220			3121024	16540				2948577	1030		3702343	1341		2626837	12333		3791410	676
	1337	4.62318e+07	13331.5			4708708	15273			2664601	711			4432283	14918				2693257	4321		3134769	759		4265693	405		4329743	1641
	1338	4.6265e+07	13341.1			2384918	5462			1498622	4618			5850588	6760				4534516	2823		3450962	677		1695526	657		2924252	3871
	1339	4.62981e+07	13350.8			4860655	17289			4296254	10926			2275762	13427				2436370	842		4132856	11622		2420786	663		3059616	14377
	1340	4.63313e+07	13360.4			6071625	2201			1412485	400			3108464	11240				4828335	7604		2396140	1926		1926220	498		2526198	6674
	1341	4.63644e+07	13370			3305623	9299			3130661	948			2675523	789				2358849	3603		5389593	14801		3357044	10985		3231497	818
	1342	4.63976e+07	13379.6			2989923	8732			3941555	1050			4834096	1860				1740795	1339		2185300	3681		2944214	5563		2053944	892
	1343	4.64307e+07	13389.3			3640576	13697			1465864	3063			3545750	1300				4100994	1481		3141911	1319		3511278	14015		3013293	8628
	1344	4.64639e+07	13398.9			3750856	9248			1828944	4149			2500700	3458				2326082	1414		1626605	2826		1909192	282		2746478	1039
	1345	4.6497e+07	13408.5			1738234	3734			3679161	1197			4890986	883				4445088	13383		5356175	1229		4594544	1210		3897664	17734
	1346	4.65302e+07	13418.1			2077116	4228			4835384	1266			2421536	1673				2022128	1189		4749793	3187		2834728	770		2194113	562
	1347	4.65633e+07	13427.8			1491555	5436			3240970	11307			3944501	940				3260679	6437		3295865	756		4350748	1056		3164119	827
	1348	4.65965e+07	13437.4			1725647	7109			1728783	714			2525865	8056				2561723	7428		2706331	791		4545906	1890		2993826	809
	1349	4.66296e+07	13447			3247449	7481			2433691	7393			2826060	647				2038630	4369		4912217	1460		4376016	1401		3615618	1496
	1350	4.66628e+07	13456.6			1739252	5973			2235327	5677			5094738	1767				2634152	696		3422639	3454		2748060	8683		4699873	902
	1351	4.66959e+07	13466.3			1419785	4765			2230034	543			3191875	514				6748824	14470		3125038	1310		4519031	10221		3912291	871
	1352	4.67291e+07	13475.9			4021912	11964			1597531	456			5006086	6929				3097933	12527		5921149	4415		4232102	996		3264499	654
	1353	4.67622e+07	13485.5			1860227	3760			1887561	8103			3178251	18745				4092113	1291		3514528	1220		2593204	610		2466007	4940
	1354	4.67954e+07	13495.1			2924717	10702			6413851	2019			3086037	15791				4079585	1188		4025628	1193		1889371	83		2509553	14072
	1355	4.68285e+07	13504.8			3466557	18719			2119740	5702			4353940	9959				3537480	7783		2049051	987		3393492	1044		3171929	650
	1356	4.68617e+07	13514.4			1606136	5689			3328723	938			2364373	510				2807943	1127		2299196	6709		1908283	3007		2649383	514
	1357	4.68948e+07	13524			2765634	5941			4493005	951			3466054	11701				3209081	1003		4546649	985		2418433	904		5586301	1253
	1358	4.6928e+07	13533.7			3523279	12022			3072109	495			2240638	2208				1970705	7187		2436378	3734		4927842	10788		1947891	1116
	1359	4.69611e+07	13543.3			1371731	4563			4006220	9764			3245372	1100				3586916	8054		6048518	10826		2293922	328		2813987	5777
	1360	4.69943e+07	13552.9			2180741	6064			2508588	3539			4422050	8183				3147580	2019		2300476	8830		2717390	9855		2369145	1591
	1361	4.70274e+07	13562.5			1860548	5202			2425146	6253			2873177	7640				2139920	6631		4409787	14632		3532106	653		3554075	645
	1362	4.70606e+07	13572.2			2699427	8450			3517556	6901			3317089	811				2595593	4936		3464153	694		2399311	861		2793058	1219
	1363	4.70937e+07	13581.8			2285926	7389			3178152	775			4752021	1186				2919043	2000		2560542	1819		2107207	270		2638570	970
	1364	4.71269e+07	13591.4			1280809	5672			4906912	13403			4174599	9100				3910372	3968		4108357	1178		2689929	9058		3072771	1512
	1365	4.716e+07	13601			1404748	3099			2559321	9036			3890464	400				3654706	2249		3715100	12761		2557731	6784		2510903	9669
	1366	4.71932e+07	13610.7			4905208	15648			4164934	16326			2610959	10321				6124627	19668		2018362	970		4932810	9436		2539272	10122
	1367	4.72263e+07	13620.3			3153675	8535			4656851	1299			2308996	485				3961356	2936		3513681	8935		1731168	7248		3249937	699
	1368	4.72595e+07	13629.9			3478693	11445			1817244	489			7129289	1570				1618033	7446		1965659	732		3415109	10357		4276917	1127
	1369	4.72926e+07	13639.5			1230196	3287			4531903	974			4336872	996				4640918	4474		2019119	875		4056166	10318		3059880	9048
	Absolute Event	FSC-A	FITC-A::FL1-A			2132168	6555			1317244	152			3688288	19584				3268864	424		3562148	694		2132456	952		3467634	14721
	1370	4.73258e+07	13649.2			1819147	4907			2376592	11275			4361852	18475				1745416	4133		3156216	12020		4535322	1343		6447764	11261
	1371	4.73589e+07	13658.8			2014399	4954			2116830	6052			2758864	6158				3046062	7364		3024864	6147		3165270	5769		4949475	1088
	1372	4.73921e+07	13668.4			4497840	14502			1526385	349			3446177	907				2952938	1948		4295359	894		1759158	1025		2961796	684
	1373	4.74252e+07	13678			1410932	3139			1367736	370			3380717	824				1660718	3203		3755945	665		2256204	7252		2671076	8953
	1374	4.74584e+07	13687.7			2477683	7087			1281210	3621			3974353	961				2291450	1665		3259645	3968		5722864	11442		2633895	927
	1375	4.74915e+07	13697.3			4302067	19001			3471162	974			3138044	10488				1939211	7684		3507967	4107		3415814	914		3689449	7431
	1376	4.75247e+07	13706.9			3941736	17116			1769871	423			2524341	710				1578572	3152		2004667	696		3059459	6841		3106810	15675
	1377	4.75578e+07	13716.5			1387994	5255			2928833	825			3986426	1032				1910066	2255		1906557	3008		2002436	6892		4038933	585
	1378	4.7591e+07	13726.2			2631974	6725			5113894	1019			2128263	4535				1745970	1604		2208283	850		4037223	1290		2759325	981
	1379	4.76241e+07	13735.8			3137464	6722			1819790	240			3254318	16244				2700688	1451		2462897	8471		3610057	968		2932774	14530
	1380	4.76573e+07	13745.4			1941657	5203			2474639	12232			3657848	973				2046713	3511		2620746	706		4105934	88		6822747	1135
	1381	4.76904e+07	13755.1			1426944	2862			1500441	227			5766604	7615				5356242	1456		2547738	10705		4072013	11809		3714114	733
	1382	4.77236e+07	13764.7			1829664	3441			2258528	438			2430560	11830				2013530	1075		3285866	10364		2568706	1491		3992899	21357
	1383	4.77567e+07	13774.3			1598043	5465			1404603	300			4029895	1133				3421791	4488		2768487	3673		3827945	13978		2404907	944
	1384	4.77899e+07	13783.9			1204963	4174			1545165	7335			5226410	9694				3397968	4292		2560273	1644		2558048	5032		2987132	4117
	1385	4.7823e+07	13793.6			1885054	4723			2504601	13771			5438043	11896				2708752	7880		2367167	611		3543475	1795		2334230	727
	1386	4.78562e+07	13803.2			2690369	6601			3107059	5205			4645403	7272				5564162	6510		2262881	416		4489391	14336		3043028	9259
	1387	4.78893e+07	13812.8			2827465	4568			2678606	7601			2727688	7090				3320276	6924		5954184	1446		2146714	666		2678624	953
	1388	4.79225e+07	13822.4			1531597	4426			2135062	3831			3371520	844				1887315	2904		3032714	359		2056796	833		5784899	1630
	1389	4.79556e+07	13832.1			2789765	8855			2497998	254			2538721	4346				2565946	9720		4039522	1053		4038260	1535		4692548	4725
	1390	4.79888e+07	13841.7			1358224	3354			1612549	5944			3144718	512				2891680	7713		5520885	7684		4849147	411		2183374	6600
	1391	4.80219e+07	13851.3			3318741	7375			2604775	290			2383984	8029				2234795	2947		1910571	2140		3557331	1311		2125138	5875
	1392	4.80551e+07	13860.9			1419611	3740			3425836	818			4328354	19163				1711349	655		3955328	1409		5043079	2378		1956916	7528
	1393	4.80882e+07	13870.6			5697058	19686			2921228	6315			2971316	4926				4200263	2957		3819006	6839		3035785	8873		3845071	9791
	1394	4.81214e+07	13880.2			4176890	18826			4544438	509			3544700	811				2941111	9222		2059320	3144		1570646	591		2569813	874
	1395	4.81545e+07	13889.8			4055152	13451			1163977	351			2154580	3944				2871828	7489		2144601	667		2621248	9987		5944044	1105
	1396	4.81876e+07	13899.4			4645589	12268			3464748	680			3519600	17721				5359956	10604		2725150	1092		3044812	7316		4097638	841
	1397	4.82208e+07	13909.1			1753151	3410			1644324	335			2447315	15909				3246582	2228		4836719	1592		2107969	8931		4960782	898
	1398	4.82539e+07	13918.7			2685825	4542			1885269	3324			2574793	9574				3191160	7598		6189278	8534		4212452	852		3932066	856
	1399	4.82871e+07	13928.3			3243767	1691			1847376	5144			3255282	4738				5321261	8410		5764217	1448		1855541	5974		2751803	928
	1400	4.83202e+07	13938			2121475	4166			3171911	973			2313653	3512				3354634	3162		3344659	755		2412096	5826		3361449	12866
	1401	4.83534e+07	13947.6			1729826	4326			2864223	7828			3554046	16486				2279194	523		2495058	7059		4028599	11778		3415710	9113
	1402	4.83865e+07	13957.2			1516347	2436			1968483	636			6995989	11447				3027589	836		5160963	1244		3696163	14633		4996929	18603
	1403	4.84197e+07	13966.8			1560042	4648			2572295	560			3815120	15540				2394383	1137		3001711	672		1797776	4510		2349528	916
	1404	4.84528e+07	13976.5			1314984	3934			3592405	831			4699532	861				2997965	8084		3843422	857		2858075	2009		4469231	665
	1405	4.8486e+07	13986.1			1385949	4466			3937288	885			3633748	1343				2929055	1305		2733104	7026		2844340	1155		3184138	654
	1406	4.85191e+07	13995.7			2632462	3510			2038931	357			3061035	13318				1813539	1073		2669399	180		2266937	9659		5330621	786
	Absolute Event	FSC-A	FITC-A::FL1-A			3356960	9792			1364449	338			4557836	9575				2731760	1043		3981852	3758		1775981	474		2831429	13046
	1407	4.85523e+07	14005.3			2246377	8148			3186730	927			3524567	1264				2582535	7069		2759499	913		3704096	787		1861018	336
	1408	4.85854e+07	14015			4052603	14364			2136554	5950			4116974	7217				2915783	1308		3081763	1304		2197132	3926		2877082	716
	1409	4.86186e+07	14024.6			1976830	6386			3653649	964			3319418	714				2685215	8165		3979743	1960		1543789	3681		2481570	621
	1410	4.86517e+07	14034.2			2868172	5298			1370465	282			4325768	16185				3996497	2440		3191353	866		4656106	18335		2613733	522
	1411	4.86849e+07	14043.8			2400937	5180			2350424	7585			2092842	568				4354759	2890		4784783	1079		2610764	1084		4194654	16618
	1412	4.8718e+07	14053.5			3340677	12605			3311130	9730			4036835	957				2865791	2216		2688141	1024		2030338	481		4178233	1230
	1413	4.87512e+07	14063.1			1576307	3379			4322607	1065			3042510	4690				3342239	7613		2450695	640		3045831	686		4012217	874
	1414	4.87843e+07	14072.7			3494539	10816			3262486	721			4688871	26747				2183691	4483		2766130	2960		1691488	766		3321904	652
	1415	4.88175e+07	14082.3			1883317	4009			2767311	6140			4317955	1299				2076599	507		3078939	9215		2504916	9801		4031835	649
	1416	4.88506e+07	14092			3529324	10416			3460590	13227			2367161	3773				1907800	1656		2064297	1185		2609316	13512		3448652	12433
	1417	4.88838e+07	14101.6			3707728	12190			2490846	620			4569839	674				2348230	7185		2545428	4261		3897466	1248		3913422	735
	1418	4.89169e+07	14111.2			2633306	7509			1882154	3572			3310935	5718				3078494	1079		1858166	1883		2868994	894		2421578	929
	1419	4.89501e+07	14120.8			3101276	6296			2219837	749			3756342	6172				2636383	619		2751554	1724		1920825	832		2202810	7375
	1420	4.89832e+07	14130.5			2161181	9247			2432837	716			2121241	485				2816486	6859		2981872	6088		3607673	17238		2831244	6099
	1421	4.90164e+07	14140.1			3721844	13354			1373426	3871			4941375	28150				2280087	4447		4728634	1170		2632037	7133		3069359	11117
	1422	4.90495e+07	14149.7			2798821	7308			5533872	14021			2690712	491				2181473	1126		3362693	6053		3111052	7482		3594282	720
	1423	4.90827e+07	14159.4			2240044	5341			2827273	614			3044914	504				1533817	1304		3689028	1710		2482984	14163		4843267	22872
	1424	4.91158e+07	14169			3837784	10078			2622077	716			3603812	949				2636593	1440		2121298	1417		1938793	596		2933064	10822
	1425	4.9149e+07	14178.6			2004193	6137			3027088	1015			2113509	2499				3063081	1523		3130746	6029		4431646	1249		2219952	1076
	1426	4.91821e+07	14188.2			5257595	13084			1333609	3352			2668114	491				4892540	3426		1818402	2790		3398081	1548		2704803	584
	1427	4.92153e+07	14197.9			1780949	5686			7098052	2399			2542033	8747				5474053	12807		4293361	10174		4037482	1009		3124806	805
	1428	4.92484e+07	14207.5			2113450	7643			2255151	531			3526556	684				2512037	5503		3606417	8571		2910648	14249		4285568	702
	1429	4.92816e+07	14217.1			1537023	5382			1725659	6444			4673128	1126				3286888	7165		2074647	659		3636973	94		3773115	13599
	1430	4.93147e+07	14226.7			2314188	8718			3821472	700			5148612	22281				3187218	1525		3136636	12182		3617109	11374		5725042	18432
	1431	4.93479e+07	14236.4			1111337	4028			3023968	10521			6882737	13428				3213950	7848		3845012	12709		4267236	11958		2638361	887
	1432	4.9381e+07	14246			1256753	3086			4420245	736			2858762	757				3190746	5380		2533774	930		2677657	939		2953447	461
	1433	4.94142e+07	14255.6			3962490	9022			5470662	17376			4713667	21921				1666056	1105		2189886	6818		2740118	1141		4555814	8371
	1434	4.94473e+07	14265.2			1423705	6476			5949242	1495			2693589	881				1649116	398		2600693	2893		3025083	853		2948716	6553
	1435	4.94805e+07	14274.9			1486335	5195			1215068	273			4095543	15692				2271864	2549		2990365	5700		3826930	10224		3204901	11740
	1436	4.95136e+07	14284.5			1321837	4551			1962517	491			4022818	1077				2889901	2512		5144409	11082		2404534	1040		3218328	914
	1437	4.95468e+07	14294.1			2442347	8148			1660277	499			2439762	4403				2781990	5367		4604343	5397		2462575	328		3975230	676
	1438	4.95799e+07	14303.7			1844594	2782			3360324	9786			4203656	21615				2517528	7510		4942352	1244		2336547	7984		3286965	9613
	1439	4.96131e+07	14313.4			3758106	9129			4076669	681			2435687	4746				2759397	1252		2574923	6007		5111401	14032		1882116	481
	1440	4.96462e+07	14323			2061904	6634			2944064	7694			3026307	8419				2469571	4344		3323865	1961		4705663	16968		3201067	837
	1441	4.96794e+07	14332.6			1515549	5958			2072324	260			3615511	18308				1377070	403		1965839	365		4210345	1043		3553340	772
	1442	4.97125e+07	14342.2			2977548	6231			3035445	258			2501781	4592				3292214	6622		3266506	4594		5451208	1521		2503713	9421
	1443	4.97457e+07	14351.9			1390604	3845			6079779	20205			3414085	1924				1684560	1345		2339210	840		2132805	1580		2468175	465
	Absolute Event	FSC-A	FITC-A::FL1-A			2885310	7656			1610758	172			1991247	6725				2490969	629		4616994	4010		2348140	208		5307916	11441
	1444	4.97788e+07	14361.5			1690750	4104			2001776	339			3838669	6379				1915662	969		5950413	12628		2839691	1108		3073756	491
	1445	4.9812e+07	14371.1			1565329	6859			1292023	256			2465437	694				2692991	2544		3613838	8790		2870422	11210		2595235	1245
	1446	4.98451e+07	14380.8			2150491	3283			6160344	1236			3838042	17059				2371392	4736		3183071	4004		2556759	5865		2706532	889
	1447	4.98783e+07	14390.4			1516051	5623			1338070	290			2780803	1036				4431784	7276		3438727	664		5826447	15390		3347131	1028
	1448	4.99114e+07	14400			5427360	12986			2838502	255			3521809	3598				1553343	519		4790758	1351		2672489	510		2016179	7343
	1449	4.99446e+07	14409.6			3607414	10778			1664189	352			3480873	11659				1758363	1494		2427558	4603		3217969	8475		3192402	809
	1450	4.99777e+07	14419.3			4017831	15140			3084973	873			3192696	9565				3299793	2790		3424089	827		3260871	5416		3302427	895
	1451	5.00109e+07	14428.9			3324421	6656			1538540	3490			4149842	673				3994868	4343		6035210	3015		2976038	924		3379007	9096
	1452	5.0044e+07	14438.5			6205260	21433			1475953	2313			4775741	9671				2907058	1434		3832589	1844		2517264	779		3241011	9899
	1453	5.00772e+07	14448.1			2134577	3385			3025810	6952			3271908	7858				2998472	9607		2506614	6109		2191736	1239		3261816	5737
	1454	5.01103e+07	14457.8			3399345	5918			1245993	4736			5450053	1084				1874536	1889		3525091	9262		2691686	1033		3103243	710
	1455	5.01435e+07	14467.4			2767574	6141			2357592	9788			3579711	6585				2718934	853		3927641	1003		2987922	758		5504462	1576
	1456	5.01766e+07	14477			1206055	1880			1680966	268			4598224	1414				3031916	1505		2167628	774		3157247	9080		2005687	8508
	1457	5.02098e+07	14486.6			1743425	7789			4051130	10618			3099327	1033				3146551	7038		2872076	9313		1864770	128		3515628	669
	1458	5.02429e+07	14496.3			1420821	5011			2074912	259			3887218	12013				2198879	3867		4262693	1202		2509504	12182		3077010	497
	1459	5.02761e+07	14505.9			1333020	4525			2585408	8082			3551907	968				2043381	1728		1925984	3565		2919266	6556		7343079	1361
	1460	5.03092e+07	14515.5			2848079	11056			3586497	751			4638586	1660				4098253	10373		3020100	11587		5032383	10327		4449353	623
	1461	5.03424e+07	14525.1			1372728	3072			6252288	2099			3984434	10358				1958359	4563		1872152	565		5684282	2331		3648023	864
	1462	5.03755e+07	14534.8			2626823	12191			2630174	536			3440629	13909				1774930	5927		4112890	1282		2663814	6811		2840607	7993
	1463	5.04087e+07	14544.4			4833064	13740			3153373	455			3010635	3960				1996620	5922		1754713	2816		2218921	828		3046583	7320
	1464	5.04418e+07	14554			2529565	6696			1398692	375			7392271	22512				1730031	1937		4530561	1016		2151894	6052		2799784	572
	1465	5.0475e+07	14563.6			2180433	9527			2106752	547			3403338	756				2790632	9494		3194628	1065		2322108	342		3402628	519
	1466	5.05081e+07	14573.3			4824573	16428			1850360	502			2760631	16670				3741376	8303		3355291	2776		3466206	1367		2757650	568
	1467	5.05413e+07	14582.9			1543255	2955			1272095	4373			4547101	5996				2254842	509		3270267	14421		3876210	1173		3406211	1232
	1468	5.05744e+07	14592.5			3761360	9023			1613680	98			2332562	554				2367754	6831		3644327	10062		2695186	8530		3490961	10216
	1469	5.06076e+07	14602.2			1600160	4355			4956015	13356			3344370	3999				2017529	1736		2696126	3193		4037036	14884		2343137	5756
	1470	5.06407e+07	14611.8			2031124	4904			1791756	398			3739382	13683				3108692	1192		2329962	4572		4345548	14157		3864230	6585
	1471	5.06739e+07	14621.4			3234317	8457			1561496	489			3359225	8867				2849487	4336		2734065	6640		4594985	1014		2067045	582
	1472	5.0707e+07	14631			1869516	7547			3446217	13289			2238834	4572				4809457	8883		3366098	822		2455270	279		2173098	373
	1473	5.07402e+07	14640.7			2109986	4256			1331193	351			2612866	655				2471818	5104		2689401	3076		2703669	1101		3311418	607
	1474	5.07733e+07	14650.3			1964121	6048			1945606	4860			3292158	2574				1592726	1242		3537529	4370		3596435	1088		2304488	10092
	1475	5.08065e+07	14659.9			3259535	10672			5110510	1933			3739155	1214				2593580	8763		4288987	1238		2192216	4277		2234665	7181
	1476	5.08396e+07	14669.5			1592716	5061			2822906	383			3953108	1056				3956029	9992		2358851	651		2684597	6777		2868952	746
	1477	5.08728e+07	14679.2			1487491	4001			3065496	1396			4890276	7943				4650219	6751		2163813	6656		3856184	6986		2405088	610
	1478	5.09059e+07	14688.8			5971280	20715			2206361	345			3272736	877				1480697	460		4322080	1362		2314484	1038		5609850	852
	1479	5.09391e+07	14698.4			1931808	3642			3284012	4600			3400016	846				4255882	3150		5123762	2882		4669558	937		2535849	666
	1480	5.09722e+07	14708			1392372	5320			5483698	15837			4331815	2417				4483828	13580		3150564	5302		2962235	401		2698380	10574
	Absolute Event	FSC-A	FITC-A::FL1-A			4524833	24631			2242525	6853			3372715	567				4532105	1471		3033788	8878		2789691	810		3578797	9193
	1481	5.10054e+07	14717.7			3341365	9062			4944129	12307			4111538	1385				3881319	1198		2523596	658		2503519	6137		5248606	13156
	1482	5.10385e+07	14727.3			1685413	5273			1555261	4392			4982235	6869				3379642	7723		3834076	1094		1927969	7742		3342758	937
	1483	5.10717e+07	14736.9			2794803	9234			1192309	3799			3138376	836				5769529	9346		3308843	290		2360669	8675		2844136	1241
	1484	5.11048e+07	14746.5			4031825	13249			2742919	5633			5257619	11056				2179843	4486		2830202	1147		4705283	8448		3639987	11904
	1485	5.1138e+07	14756.2			2734480	6783			1588965	5714			3093259	8253				4283208	5673		2303860	7132		4280567	1104		2923351	359
	1486	5.11711e+07	14765.8			3042238	12882			2583143	416			5993553	8844				1725578	4360		2896146	452		2301556	377		6620365	19719
	1487	5.12043e+07	14775.4			3586233	19437			3800828	9049			4252444	11896				3459743	1142		3422563	11627		3066059	1169		1891170	731
	1488	5.12374e+07	14785			2313901	6544			2576174	5135			3360403	735				2980697	4293		3401149	3900		2628736	691		2649861	418
	1489	5.12706e+07	14794.7			2936021	6194			2650851	894			2899220	4638				4505665	10027		4582412	728		3440138	762		2668625	781
	1490	5.13037e+07	14804.3			2644705	7941			1468267	362			3586409	4546				2548116	421		2486488	8411		2633043	793		2617060	942
	1491	5.13369e+07	14813.9			4055436	12389			2020260	1680			3253667	827				7136845	13447		2719471	2629		2732255	603		2002990	562
	1492	5.137e+07	14823.6			2993132	10752			1288169	330			5149619	1263				2095145	1423		3302126	3537		2629297	2629		5943129	1446
	1493	5.14032e+07	14833.2			4040533	11055			3156860	871			2742100	9686				2630213	6615		6090465	1989		4786211	954		3141086	413
	1494	5.14363e+07	14842.8			3645670	8758			2210198	6753			3345053	3489				3387378	1418		2872332	10232		1868540	8075		4728059	846
	1495	5.14695e+07	14852.4			6844607	20680			2506566	10282			2997905	3983				2411446	1190		5668808	19688		2286563	743		2602046	955
	1496	5.15026e+07	14862.1			2391490	4157			3788039	8962			3868079	1677				4064638	972		4583614	6148		1798614	866		4917624	261
	1497	5.15358e+07	14871.7			3455403	11254			1805731	6354			4110765	19101				2875064	1040		3549871	8752		2836625	824		3347427	1033
	1498	5.15689e+07	14881.3			3891911	13292			4431887	823			2906928	10673				2660303	763		3596109	814		2070576	903		5637368	857
	1499	5.16021e+07	14890.9			3164766	8566			1075716	4289			4563127	21827				2996818	985		2065239	7355		3296271	1206		3149306	7760
	1500	5.16352e+07	14900.6			1226727	5376			1341681	203			3574077	13316				2839164	6171		3697806	575		3307861	10898		2200407	2893
	1501	5.16684e+07	14910.2			1668870	6631			1550758	362			5019429	18165				3611646	1402		3380810	1216		3501860	577		3922132	8172
	1502	5.17015e+07	14919.8			1428788	5170			5013664	16649			2645334	485				3261340	4634		1850263	3518		4896169	1309		4858025	721
	1503	5.17347e+07	14929.4			4904416	18083			5180682	20108			2123191	773				1554057	1799		3415824	6015		3674515	828		2980279	8887
	1504	5.17678e+07	14939.1			4388992	13975			1125002	409			5114831	584				5925812	1760		2640915	408		3988566	9864		2607010	695
	1505	5.1801e+07	14948.7			1529165	6600			1895624	845			3254020	732				2484090	8897		2888284	8737		2156068	7815		2268789	11567
	1506	5.18341e+07	14958.3			1627847	4654			3286690	1056			3657080	9728				2126677	6795		4450002	7369		3205982	13298		2872113	596
	1507	5.18673e+07	14967.9			2115849	3496			2638232	9703			2711625	8670				5267734	12463		2697335	1140		2698371	6710		2792232	904
	1508	5.19004e+07	14977.6			3064975	10019			2106302	6424			3786515	4395				2059389	1210		2496668	466		3385688	3519		2618557	658
	1509	5.19336e+07	14987.2			1742904	6673			1274870	4989			3013255	1124				1757844	5877		2524345	910		3341725	11513		2700644	12606
	1510	5.19667e+07	14996.8			6409941	17449			1903816	446			5778950	1288				3549773	4895		4938355	1222		4628251	958		4163479	691
	1511	5.19999e+07	15006.5			1969146	5286			2737518	9340			2742736	1373				4081909	1290		5372568	1833		2813863	1000		4056702	1071
	1512	5.2033e+07	15016.1			2509544	7083			1963680	200			2975647	827				3006861	4786		2395346	558		2059090	654		2268105	527
	1513	5.20662e+07	15025.7			1629907	7286			2107869	5491			3829563	17976				1920637	3256		3504849	852		4877758	11008		2153602	287
	1514	5.20993e+07	15035.3			1200982	2383			3852286	12814			4040430	661				3107619	1630		2304660	1565		3507206	8441		4738100	1957
	1515	5.21325e+07	15045			2814507	4470			3084424	569			3197257	5637				2378187	4457		1746482	20		5153792	12879		2886789	17562
	1516	5.21656e+07	15054.6			1198505	2722			2480260	4977			2598024	12950				2449996	2106		2417977	630		2508546	61		3133744	8470
	1517	5.21988e+07	15064.2			2124477	7509			3080079	11715			4499491	6915				3510071	950		3054496	6957		2857055	793		2416471	6390
	Absolute Event	FSC-A	FITC-A::FL1-A			2884292	5878			1380157	3222			5654525	21241				2043249	1014		2794488	7389		2109662	5598		2693443	1061
	1518	5.22319e+07	15073.8			1632768	4840			4090800	16574			3879233	850				2378775	10651		4800021	7976		3669928	841		3847332	14949
	1519	5.22651e+07	15083.5			2515031	9487			1248451	3508			3909957	1167				4207649	3605		2185570	4601		2885441	4876		1992423	492
	1520	5.22982e+07	15093.1			2182622	6071			2457529	525			2519873	9116				2713556	979		3805216	1138		2363258	9315		2564255	357
	1521	5.23314e+07	15102.7			1824333	4662			4857696	1542			5479361	876				4849626	6758		2733939	882		5543623	1563		3062926	930
	1522	5.23645e+07	15112.3			1595058	2568			2062950	5929			3210704	1042				1524987	3672		3444615	1193		3129283	3792		2918639	628
	1523	5.23977e+07	15122			3083592	7595			3576138	779			2784456	7237				2269279	706		4153448	854		2981645	588		2546729	859
	1524	5.24308e+07	15131.6			1458367	3911			1794798	392			4146944	2861				2336095	10424		3088392	6408		2140808	664		3270187	8118
	1525	5.24639e+07	15141.2			1324974	3956			1327802	2632			4091113	8823				2380974	7832		4240542	1155		2914872	583		2265792	447
	1526	5.24971e+07	15150.8			1856280	6509			1948352	523			5325233	2844				1707194	711		3740640	7500		4097988	573		2698609	8568
	1527	5.25302e+07	15160.5			2623656	6998			1478086	384			5456152	944				1559793	2508		5800274	10447		3431174	1210		3042899	531
	1528	5.25634e+07	15170.1			5739515	20206			1277261	227			1975337	3248				2468715	6529		2831399	3477		3172103	20381		2359473	4662
	1529	5.25965e+07	15179.7			3423233	7963			3142117	549			3696548	585				2481769	1408		3061893	2114		2593629	881		3391409	897
	1530	5.26297e+07	15189.3			1528608	5117			1329558	250			2633670	926				1879969	3605		2789589	920		2808161	2247		2753280	664
	1531	5.26628e+07	15199			2609852	10305			1753137	4181			3181165	11574				1752657	831		2528997	581		2494298	7711		2213866	461
	1532	5.2696e+07	15208.6			1972576	5896			2135579	8476			2912653	697				2239901	3925		3353378	2690		4169157	1075		2029396	500
	1533	5.27291e+07	15218.2			3104662	11104			1369491	371			4426527	16193				2762294	1781		3635337	611		3280009	805		2370426	826
	1534	5.27623e+07	15227.9			4384072	14929			3712980	12106			5048415	4932				3327527	3891		2330061	600		3485329	664		2254094	934
	1535	5.27954e+07	15237.5			2897798	8772			4610304	920			5384623	27738				2445035	4827		3103365	1076		2104450	964		2427197	669
	1536	5.28286e+07	15247.1			2185167	5642			1355850	4466			4311214	1452				2275266	7131		2166404	739		3284923	1047		3429367	889
	1537	5.28617e+07	15256.7			1411564	5113			1282609	278			2682752	6150				3272240	13238		2707196	11113		2822987	732		3914844	7554
	1538	5.28949e+07	15266.4			2426247	6737			1450430	4332			3832332	1189				1703863	4801		2164160	5130		2411548	8632		2245601	798
	1539	5.2928e+07	15276			1648268	4084			3257938	613			3258260	3920				4933741	9698		2422630	5086		2261448	804		2295317	6449
	1540	5.29612e+07	15285.6			2202764	7210			3536653	10546			4821616	934				2168744	1000		3164150	4195		2998657	674		2213777	722
	1541	5.29943e+07	15295.2			3761443	10963			1445942	391			3620904	4353				2101574	2938		2795759	3311		5491786	1465		2520421	752
	1542	5.30275e+07	15304.9			2782389	10307			1479838	4858			3925802	1029				2997640	4052		2580678	710		3007547	7429		5548112	14154
	1543	5.30606e+07	15314.5			4447193	1378			6287018	1376			2824556	10064				4234597	3313		3106527	14229		3968163	6811		2385262	1402
	1544	5.30938e+07	15324.1			2953547	9131			2424094	371			4631726	5800				3276696	1267		2864439	173		4022021	14712		2751364	10164
	1545	5.31269e+07	15333.7			2143633	6536			3051239	556			4117811	1237				3601103	5165		2512796	1080		4168471	7501		2219394	269
	1546	5.31601e+07	15343.4			2012666	7098			1650928	6021			3481577	1368				2776886	4492		2332903	482		3902297	537		3322117	907
	1547	5.31932e+07	15353			3589688	6835			4029078	874			3345403	2193				3118529	4965		3372012	11564		3907088	10082		2765811	907
	1548	5.32264e+07	15362.6			2465658	5255			2534073	6990			5808505	8948				2174364	2157		2906229	4446		1697062	8997		3357277	12792
	1549	5.32595e+07	15372.2			5071079	15939			3420830	7561			3041990	11974				2445415	7974		3057968	1033		1866982	2036		3897005	948
	1550	5.32927e+07	15381.9			3398982	13211			1447336	215			2532090	778				2538616	7244		3358696	14487		3307554	8519		3340669	859
	1551	5.33258e+07	15391.5			1606540	5197			2549818	579			5309740	7828				2815525	8512		3987980	15608		3254782	9619		3257656	7573
	1552	5.3359e+07	15401.1			3294893	10724			3236158	943			4735215	1112				3107561	6666		3096266	16191		2286544	4970		3137089	966
	1553	5.33921e+07	15410.7			2262608	7594			1225864	4194			2612952	885				2623297	9234		3449524	5857		3597529	482		3004829	1209
	1554	5.34253e+07	15420.4			3752583	11525			4450040	1289			3041252	17838				4828209	2522		3475515	1284		7634729	20178		2827229	445
	Absolute Event	FSC-A	FITC-A::FL1-A			5445907	25630			1662679	423			4085892	26065				2205901	4680		2545251	924		1656804	1949		2686762	11348
	1555	5.34584e+07	15430			2642284	4771			1691278	6510			4463961	14934				2610531	1910		2510292	7260		3403950	1534		3066015	436
	1556	5.34916e+07	15439.6			1315419	4724			1311358	4054			3671361	2146				1988540	806		2844956	8044		2222494	722		1976682	7968
	1557	5.35247e+07	15449.3			4956706	18000			7426221	26899			4070267	6289				2722737	784		2800174	5500		3387406	747		3953475	9475
	1558	5.35579e+07	15458.9			2826038	10398			7371585	15898			4498121	8957				2365641	7187		2653427	4351		2971158	494		2509131	12991
	1559	5.3591e+07	15468.5			2349530	5394			2834156	636			2782703	1795				4632318	1556		3121428	3395		2680019	6934		3637854	948
	1560	5.36242e+07	15478.1			2381652	7455			6564583	2032			5211744	8105				3003581	1021		2649985	1138		3333092	5831		6019182	1452
	1561	5.36573e+07	15487.8			1142871	2335			4771762	19188			2790985	9813				2494415	1387		2845170	1073		1612498	738		3907581	13745
	1562	5.36905e+07	15497.4			3246332	10237			2696519	740			3562717	5131				3064659	1369		4144870	1684		2684930	1340		3368714	10305
	1563	5.37236e+07	15507			3337392	15158			2774820	787			2712266	1366				4549710	2567		3089484	5340		2929618	988		4393778	1440
	1564	5.37568e+07	15516.6			2247485	9513			1677721	7615			4780907	6332				1944533	1295		5886904	15694		3903596	8525		2411266	944
	1565	5.37899e+07	15526.3			3245869	8796			1168885	4040			2288169	4272				3104414	7655		2954935	706		2927012	664		2682991	9004
	1566	5.38231e+07	15535.9			6531507	20966			4466835	10180			4362490	1746				2295502	8629		2720089	786		4665888	1683		4303932	7291
	1567	5.38562e+07	15545.5			1617121	5712			1702861	198			4291138	16569				2225486	2022		2689548	954		4009096	18169		2486011	1010
	1568	5.38894e+07	15555.1			2359296	7285			1174534	407			3334578	14894				3339411	4574		2714423	11882		4301183	2133		4378548	929
	1569	5.39225e+07	15564.8			1459122	4147			1424905	2604			6706457	18874				1770354	2688		1983689	417		2842609	6227		2209942	608
	1570	5.39557e+07	15574.4			1825876	5155			1710460	5870			4120219	20495				1985935	7706		5188482	1104		1929195	537		2306553	9513
	1571	5.39888e+07	15584			1990986	8209			3308669	756			3155088	16748				2833175	2204		3115700	6351		2798853	640		3431454	7348
	1572	5.4022e+07	15593.6			3237862	749			1313473	4021			2354012	9823				2544057	8720		2254467	9655		2484431	5773		3843350	573
	1573	5.40551e+07	15603.3			1287360	5855			1203384	4976			5235380	1927				1864372	1026		4230666	1217		2833747	850		2407765	1305
	1574	5.40883e+07	15612.9			2608280	7150			3493116	752			3743315	21785				2381456	1144		3929052	1217		2721481	725		3354562	892
	1575	5.41214e+07	15622.5			1858006	3478			3900107	971			4076349	6459				5377890	11129		2120610	425		2538901	1145		2753099	1022
	1576	5.41546e+07	15632.1			1472100	6308			1994581	9201			2359535	6912				3160035	6388		4278391	1109		2031330	582		2359976	716
	1577	5.41877e+07	15641.8			4465274	16672			2006284	591			3772436	12794				3363447	1885		2866787	967		2980589	853		4107573	871
	1578	5.42209e+07	15651.4			2597572	838			1225670	4223			3439023	5956				3685177	1955		3303869	3456		2712424	1081		6622472	1282
	1579	5.4254e+07	15661			5277659	18320			2539485	596			4035040	6629				4091852	1040		2944980	4715		3247729	926		4191076	13416
	1580	5.42872e+07	15670.7			3908698	14580			2112547	5820			3758398	953				2602975	1437		3313984	6286		3187895	365		2324554	740
	1581	5.43203e+07	15680.3			2658701	4578			3039971	12817			3677709	900				2455456	1105		3356511	4989		2735233	206		4649506	1957
	1582	5.43535e+07	15689.9			1563441	5295			4782305	13651			3802358	10955				2357516	8555		2261950	1337		2944970	592		3157824	678
	1583	5.43866e+07	15699.5			2049522	4926			1271731	4577			3313788	3329				2608261	1647		2677182	1935		3591281	1003		2594112	810
	1584	5.44198e+07	15709.2			2098980	4599			2366346	5444			4129417	974				3144229	1111		3721614	1342		2349692	334		2693923	11353
	1585	5.44529e+07	15718.8			1131923	3812			1075219	3985			4394400	11833				3312893	5539		4970066	14118		3837495	5543		4295015	958
	1586	5.44861e+07	15728.4			2493780	5463			2037017	3779			3095067	1157				2071309	6228		2734818	1269		4792220	1243		2971566	14219
	1587	5.45192e+07	15738			1553411	3902			4323950	13127			3615511	18308				2399692	1419		5510170	1039		3121977	792		3189351	8507
	1588	5.45524e+07	15747.7			1928067	5037			1647525	376			2401847	779				2762125	2154		2502659	1427		2460625	10182		1988984	9170
	1589	5.45855e+07	15757.3			2634940	7348			1722029	101			2980385	513				3554092	4456		3158615	1575		2807758	891		4374108	934
	1590	5.46187e+07	15766.9			1754834	3405			2302397	663			2556977	898				2219208	1274		2356937	1262		2613413	5979		3658274	820
	1591	5.46518e+07	15776.5			2284893	5408			2248027	3747			4605030	19523				3109208	9424		4648075	3775		3834526	7896		4123487	1045
	Absolute Event	FSC-A	FITC-A::FL1-A			4459512	12599			1363525	4008			3635223	928				2189316	5060		4670840	7911		2365189	555		5683789	1377
	1592	5.4685e+07	15786.2			1474510	6084			2239799	5834			3009149	781				3434644	3299		3779023	659		2871346	1064		3221990	17400
	1593	5.47181e+07	15795.8			3217771	9152			7160800	31832			2671954	11143				3310983	2311		3980330	1084		2283317	5693		1780870	447
	1594	5.47513e+07	15805.4			3186730	5673			3173237	1047			6013502	827				2822143	9685		2736388	2301		2365460	750		3063452	661
	1595	5.47844e+07	15815			3514066	9140			1884141	6813			4194937	5592				4326345	6581		3795608	7415		2920438	699		3472649	1119
	1596	5.48176e+07	15824.7			3176235	11007			3834934	987			2449800	11126				3076649	6301		3533164	989		4700609	760		2602179	711
	1597	5.48507e+07	15834.3			1721555	5682			4200506	17271			7069541	2047				2894561	840		3195747	1120		2264570	7207		3461981	9717
	1598	5.48839e+07	15843.9			1714726	4087			2081634	539			3390970	4655				2120991	5844		4630840	2448		3420883	761		2901295	893
	1599	5.4917e+07	15853.5			1583973	4930			4496199	12995			3221284	2073				2697201	638		2466307	4737		4289383	1434		2826012	8843
	1600	5.49502e+07	15863.2			1454588	3888			2202850	371			2295830	3222				3155012	6653		3581155	7972		2937200	10188		2158284	302
	1601	5.49833e+07	15872.8			2438738	7109			1469111	338			4517993	5567				2455871	5695		2696107	973		1646111	4603		2655484	705
	1602	5.50165e+07	15882.4			2054283	8201			3204986	8224			4915106	11817				2290975	1190		2608454	892		3931813	10419		1805562	766
	1603	5.50496e+07	15892.1			1471909	4940			2340722	4431			3175040	12354				3198118	985		1728617	630		2657749	604		4674820	1070
	1604	5.50828e+07	15901.7			1819306	1597			3627142	943			4813352	16733				2022559	676		3667675	1328		2184237	7963		4761126	917
	1605	5.51159e+07	15911.3			1378002	5369			3328060	672			5576074	26858				2527310	979		2911305	490		3442694	1023		4434927	15711
	1606	5.51491e+07	15920.9			4197341	9135			2326283	668			3700541	5729				3250113	6285		2294078	830		2629596	2765		3395132	8494
	1607	5.51822e+07	15930.6			2118906	4246			1189772	402			2251436	5070				2309712	759		3551104	1250		2118033	1370		2493318	960
	1608	5.52154e+07	15940.2			4181609	8433			3053918	6453			3564619	7660				3911515	2755		5533364	27088		3059639	693		3051249	1070
	1609	5.52485e+07	15949.8			1459243	5704			2657415	8273			3230261	6702				1928284	1068		2730563	829		3210648	1027		4920755	6448
	1610	5.52817e+07	15959.4			5384519	16744			2417320	8809			5130674	1342				6467747	14383		4943723	1412		4233939	16960		4170329	732
	1611	5.53148e+07	15969.1			3575899	13951			2316834	402			2654348	811				5172269	6230		4799688	1457		3031710	8034		3123567	1047
	1612	5.5348e+07	15978.7			1737895	5081			3219057	6042			2789277	463				3190461	11548		2395783	3484		3590631	1808		5748752	1213
	1613	5.53811e+07	15988.3			3183276	9502			1563010	2786			4784193	1172				2098224	1326		3618085	831		2004372	6781		3170908	1039
	1614	5.54143e+07	15997.9			1646317	4304			1926890	8823			2282149	4388				3295908	2702		3698741	4814		1794662	8273		5307875	1235
	1615	5.54474e+07	16007.6			1424467	3988			2026431	7824			6986612	26507				3241838	4806		2187082	544		5372573	725		2182228	6983
	1616	5.54806e+07	16017.2			4509730	13760			1117800	4066			3605739	12464				1991179	429		2148716	1018		2909831	209		4906678	1455
	1617	5.55137e+07	16026.8			2995584	7284			1655487	233			3647193	13959				3309599	8480		3170102	1522		2362996	5504		3091376	801
	1618	5.55469e+07	16036.4			1484561	4123			1702963	300			4783285	18653				3663721	5009		4585892	15131		3845967	1807		3547568	906
	1619	5.558e+07	16046.1			2303069	6593			1885921	378			5190190	15879				3111935	6577		3266965	1474		3971966	15661		3084906	676
	1620	5.56132e+07	16055.7			4030189	15134			5494949	1835			4050441	1221				3245463	10166		2517198	1498		4610002	2192		3011402	9390
	1621	5.56463e+07	16065.3			2875713	5949			1677487	4866			4551927	842				2108360	6733		2907011	11450		3415902	901		2192074	356
	1622	5.56795e+07	16075			3945887	13834			1454679	303			3773030	852				3688185	2691		2319860	8124		4826017	1320		3371712	1504
	1623	5.57126e+07	16084.6			1830339	10353			1292008	263			3020639	6983				3654234	4598		4558201	829		4017806	9523		3034420	8644
	1624	5.57458e+07	16094.2			1604594	2556			1468153	3858			4986497	21011				2003919	7166		4411456	5801		2700210	566		2497612	740
	1625	5.57789e+07	16103.8			1795303	3196			1450091	508			3800543	740				1970264	2442		2628841	10673		4580363	2586		2183474	914
	1626	5.58121e+07	16113.5			1345000	5376			4532668	13375			2630926	758				2245921	4997		3570247	6572		1764211	4894		3509118	776
	1627	5.58452e+07	16123.1			4496041	10766			1333906	215			3814910	11112				4470088	6120		2998491	815		2834648	6923		2992899	1344
	1628	5.58784e+07	16132.7			1300642	3428			1324873	281			3748372	10468				3507659	2152		2483108	814		1995285	4827		2530555	533
	Absolute Event	FSC-A	FITC-A::FL1-A			1501805	4855			1780998	4981			4490967	22858				2742628	4668		2687465	524		2782037	964		3117321	794
	1629	5.59115e+07	16142.3			2152407	6162			4373878	1322			7040122	2232				2668937	1103		2543608	584		3625283	10216		3430839	15730
	1630	5.59447e+07	16152			1516430	6870			3889383	9934			5047565	1302				3008067	13643		2743688	862		4358134	1872		3924461	774
	1631	5.59778e+07	16161.6			3180209	11239			2601718	1166			3813112	8601				4207900	1553		1601462	4250		2799697	5572		4505606	1342
	1632	5.6011e+07	16171.2			2102559	5734			2014477	5056			2786721	680				2327889	9871		3396067	8922		4266080	9798		3973104	17597
	1633	5.60441e+07	16180.8			3183159	8906			1760043	3439			2189027	13777				2930062	1179		1774966	928		2344755	86		2130649	696
	1634	5.60773e+07	16190.5			1938554	4752			2637898	585			4980530	846				2124230	7001		4479565	1448		2789120	966		4770967	939
	1635	5.61104e+07	16200.1			1922534	4170			2003766	5844			2713337	605				1830079	7956		2926772	415		3167011	568		2475998	11179
	1636	5.61436e+07	16209.7			2536495	5279			6283619	1920			3274408	3717				4653355	9988		2780692	849		4944010	1512		3341791	1037
	1637	5.61767e+07	16219.3			3876303	10309			2411284	3889			2761892	5986				3578537	7436		3485519	3702		3991092	7982		2903454	11325
	1638	5.62099e+07	16229			2493936	19117			1564339	349			2405567	2293				2361224	925		3101150	535		1967069	743		2272263	753
	1639	5.6243e+07	16238.6			1278362	3077			3342730	10144			3081977	922				3559501	1322		2739548	3643		2202096	4190		2344795	9521
	1640	5.62762e+07	16248.2			2744559	8402			1204230	3503			2586330	279				4564556	7383		3305766	8691		3551694	800		2520118	7968
	1641	5.63093e+07	16257.8			2054876	5905			1515105	3319			2454000	571				1324122	797		3456975	6292		2123571	689		2529426	9026
	1642	5.63425e+07	16267.5			2075452	6701			4290339	21051			4615824	11738				2257085	1517		2560736	990		1988533	780		3003612	1020
	1643	5.63756e+07	16277.1			2079820	3854			1495921	3702			2271304	891				2355307	1201		4041610	5096		3190085	14111		1991979	395
	1644	5.64088e+07	16286.7			2371170	6249			2152259	711			3853747	737				2496374	3599		2337417	524		3159493	645		4306004	8773
	1645	5.64419e+07	16296.4			1256256	4649			3352376	9899			3688312	19157				3820774	3494		2421625	1517		2657453	3699		3621251	10924
	1646	5.64751e+07	16306			1771439	7395			3663522	10888			2645470	5822				2280844	1440		2358684	1115		1850466	571		1796253	7383
	1647	5.65082e+07	16315.6			1690327	1850			5124283	19414			2152780	386				4580755	10241		3730385	3536		4731191	1505		2520216	7080
	1648	5.65414e+07	16325.2			2479146	4301			3843813	12176			2890951	810				3743613	1719		2845607	974		1865417	8305		2601387	2641
	1649	5.65745e+07	16334.9			1476583	3611			1607674	3803			5099130	1015				1875960	6510		2391980	690		4607867	1148		2360421	1262
	1650	5.66077e+07	16344.5			2564792	5465			2689633	11239			3642476	1136				3679516	11809		2323679	2142		2889258	439		2955251	492
	1651	5.66408e+07	16354.1			2477925	9104			3201530	7949			4880617	3647				2511540	949		4937290	881		3104165	937		3428206	1227
	1652	5.66739e+07	16363.7			4078713	10224			1621627	424			3891172	14586				3759119	12048		4359123	1168		5206680	777		2025347	356
	1653	5.67071e+07	16373.4			2168211	6667			1686139	696			3155762	496				1885094	794		5589396	929		2110882	716		6178621	802
	1654	5.67402e+07	16383			2261468	3618			3202747	558			4288984	4003				2207134	850		1909218	309		2193591	1282		2689647	865
	1655	5.67734e+07	16392.6			3153496	10722			2658014	567			3705848	9330				1884536	2075		3963034	929		4547770	17190		1871172	715
	1656	5.68065e+07	16402.2			6468935	22704			2494985	7270			4486082	6083				3478626	6551		2688201	864		3426968	672		3031345	963
	1657	5.68397e+07	16411.9			1519733	3349			2536655	8100			2884920	596				2710813	1876		2474139	684		3831013	1052		7452026	1552
	1658	5.68728e+07	16421.5			1206002	4029			3604292	543			3721158	14051				1601283	4077		5949694	4201		2922366	1005		3061067	9732
	1659	5.6906e+07	16431.1			1359681	5238			2006800	366			1932611	2213				2524466	5026		2030513	3549		3510811	1032		2480346	521
	1660	5.69391e+07	16440.7			1065793	3112			1681263	4604			3019457	617				3426986	3254		4599313	1004		3379375	1426		2335069	345
	1661	5.69723e+07	16450.4			1927432	3564			2311555	480			3189548	10317				1786317	1056		3433818	781		2623719	756		2425833	386
	1662	5.70054e+07	16460			1552619	4001			1322777	326			3493529	7707				2853297	1845		2679631	1098		2127316	279		2320357	928
	1663	5.70386e+07	16469.6			3968149	18327			1997761	7701			3226619	684				2070921	3157		3093733	543		1936175	2787		3392457	14634
	1664	5.70717e+07	16479.2			1846432	6138			2062872	754			2523473	10417				2313262	3618		3100978	4026		3229625	7704		3233233	10389
	1665	5.71049e+07	16488.9			1740305	1607			6915139	1996			2599678	3378				2803996	2788		2235149	859		2556828	6707		2724866	10725
	Absolute Event	FSC-A	FITC-A::FL1-A			2050415	8964			2133260	5425			4441035	985				3328371	11664		2788799	3574		2224729	802		5328835	860
	1666	5.7138e+07	16498.5			1567652	4067			1616255	380			4372528	1314				4202320	1046		1936295	694		6141322	1497		2513446	10649
	1667	5.71712e+07	16508.1			1299569	3352			2536369	251			3575756	21094				4958650	6828		2737253	3779		1616767	542		2812207	514
	1668	5.72043e+07	16517.8			2964002	6508			3633349	13269			3748372	10468				1729982	3847		3316144	1222		1815986	582		3045136	12641
	1669	5.72375e+07	16527.4			1384990	4341			2452569	5988			4774995	1488				4300244	2295		2868522	8454		4580748	14709		2246649	505
	1670	5.72706e+07	16537			1603600	4286			1162037	3987			3707594	15188				3478319	11312		3397745	2166		1900888	448		4596365	879
	1671	5.73038e+07	16546.6			1765801	7313			1955060	247			3521116	886				7378753	3278		3450599	14833		2903062	10583		3005143	860
	1672	5.73369e+07	16556.3			5161983	14607			4957694	24374			4344610	8611				1395094	1746		3385240	8134		5721603	933		3854946	953
	1673	5.73701e+07	16565.9			2418833	9300			1262345	3696			3184755	13922				3390931	11671		3515464	1281		2651890	975		3249139	9574
	1674	5.74032e+07	16575.5			1630521	3415			4031981	12327			2727243	1112				2635114	6591		2476139	7135		1942156	732		2275973	362
	1675	5.74364e+07	16585.1			3256875	10675			4102220	11432			3828913	838				1598658	3050		3604524	1797		3261560	8776		4938771	1069
	1676	5.74695e+07	16594.8			1647507	4087			1072534	0			4691763	1532				1771830	4118		3146551	11295		2564868	904		4388076	1528
	1677	5.75027e+07	16604.4			1706083	6235			2622297	480			4587924	12147				3288190	1165		2395231	959		4375464	16464		3386907	14384
	1678	5.75358e+07	16614			1772993	3582			3312385	1082			2809252	3190				3840215	1848		2116905	230		2559402	6103		3417922	881
	1679	5.7569e+07	16623.6			2277495	6455			1134197	2126			2116123	3362				1697240	1267		3190356	498		2679995	6701		3105421	993
	1680	5.76021e+07	16633.3			2383738	8048			1182960	455			3022242	12045				3026045	1867		2678784	4674		2066174	8702		3726660	10785
	1681	5.76353e+07	16642.9			1710571	5532			5313008	17693			2148367	1013				1535318	6147		2228305	927		2696502	406		2930615	545
	1682	5.76684e+07	16652.5			1463588	4866			3084435	613			4826935	12428				3149451	1419		3019388	5272		1993912	682		2630231	11935
	1683	5.77016e+07	16662.1			2635968	7116			2899511	598			3447970	5943				3535124	3204		2089170	4071		3043374	12515		4425830	10197
	1684	5.77347e+07	16671.8			1454829	4152			4263012	1035			2257393	825				3366488	2195		3709128	1326		2660176	761		2528853	9453
	1685	5.77679e+07	16681.4			3860743	12487			1690536	775			4408597	1580				2669414	1310		3222057	5879		3682778	7727		3707196	725
	1686	5.7801e+07	16691			3074765	12243			4184452	16219			3173885	13942				3110000	1664		3560799	10270		3856618	766		2378795	809
	1687	5.78342e+07	16700.6			1425900	3822			2666034	646			4515665	869				2288983	1660		2125752	1027		2656674	1051		4293062	7590
	1688	5.78673e+07	16710.3			1884686	4152			2116028	407			3267840	709				4015102	6229		2777673	467		3139296	816		3355639	17901
	1689	5.79005e+07	16719.9			2892281	9716			6610651	22928			2695513	10813				3129092	734		2794082	2194		4127673	1095		2766864	11585
	1690	5.79336e+07	16729.5			2720958	6620			2026382	773			3612922	12746				5019277	2120		2894074	5481		2322020	647		2509093	7110
	1691	5.79668e+07	16739.2			2821363	5582			1298688	10421			3549835	14115				3741991	4946		5210158	8896		2827930	1130		1881503	6170
	1692	5.79999e+07	16748.8			6567403	16736			4919581	15217			2762401	815				4563004	8492		2835402	3623		1983638	260		5044049	17048
	1693	5.80331e+07	16758.4			1263892	3027			1246512	362			3073934	7776				2586163	4941		5250477	5842		1956637	487		2675776	8179
	1694	5.80662e+07	16768			3264155	6557			1548757	165			3579770	4625				2905488	2075		2905936	695		1994072	1007		3919759	824
	1695	5.80994e+07	16777.7			6152337	13648			3178759	8410			4785828	17265				1691620	5020		3391016	3465		2893535	642		3094544	1301
	1696	5.81325e+07	16787.3			4911061	16859			2220039	316			2962860	6998				3199419	1182		2260819	685		5070598	16363		2715887	11954
	1697	5.81657e+07	16796.9			2573886	4227			2356739	717			3540055	9108				1866258	795		2350536	2163		2532932	7059		2802875	6124
	1698	5.81988e+07	16806.5			1361084	4783			2970642	789			4087199	1387				1912393	8744		2461140	12559		3340692	897		2882260	5922
	1699	5.8232e+07	16816.2			2048972	5796			2014247	463			4789540	17381				4717739	6978		3599716	1475		2669780	5512		3368422	7747
	1700	5.82651e+07	16825.8			3307984	14094			3724231	9632			4793389	1751				2690766	5827		4357197	1333		2386725	682		2075033	6478
	1701	5.82983e+07	16835.4			3539264	7722			872898	180			2846430	606				6502249	9057		2551358	2002		1720300	774		2437657	935
	1702	5.83314e+07	16845			1127640	4093			2410865	511			4292427	772				3017736	3823		3735046	9364		2062271	10899		4312897	11892
	Absolute Event	FSC-A	FITC-A::FL1-A			2433678	7398			2107714	6644			3645237	989				1733514	1752		5403126	20670		1684211	646		2021201	538
	1703	5.83646e+07	16854.7			2242936	3341			1306231	2547			3393343	884				2187953	7483		5338760	7594		3026320	887		1989347	6317
	1704	5.83977e+07	16864.3			3022094	10948			3273939	13837			3695984	15655				3708942	3059		4208216	3761		3196503	490		4222956	890
	1705	5.84309e+07	16873.9			3582950	17110			1991996	6539			3724236	11000				2135618	2578		3442306	1466		4757649	2042		3546113	1330
	1706	5.8464e+07	16883.5			2434530	8370			5038583	10286			3224652	5862				2775874	2549		2979478	1087		1810481	6239		2636235	561
	1707	5.84972e+07	16893.2			1780820	4474			1771307	3274			3564521	810				1716398	7114		4094774	9634		1717191	69		3080188	8336
	1708	5.85303e+07	16902.8			1113559	3931			1487027	391			2990931	443				1814680	1015		1979097	461		2842628	810		1957171	349
	1709	5.85635e+07	16912.4			1492407	5376			2887114	5611			4736423	4097				5279911	1764		2515564	4617		2197338	714		4349145	12672
	1710	5.85966e+07	16922			5371690	17344			2108470	343			5601407	1046				2822364	1028		3192051	4701		4038108	1717		2843458	5057
	1711	5.86298e+07	16931.7			2749105	9670			2116760	206			2589470	6100				2138761	6524		2028638	563		3543806	9187		2843616	10982
	1712	5.86629e+07	16941.3			1414243	4189			1287929	380			2866128	454				3659696	10433		2896797	1456		4299051	389		4685827	582
	1713	5.86961e+07	16950.9			1768743	6853			4991506	16883			5333661	18951				2324132	4989		3562227	12216		2976032	1001		2328640	576
	1714	5.87292e+07	16960.6			2989813	6553			1737406	300			3290657	703				1806359	1906		2567669	7135		2156127	372		3999643	13515
	1715	5.87624e+07	16970.2			3490564	13934			1524800	4076			3994739	1113				2084070	3871		2617744	3794		3513152	1373		3355193	937
	1716	5.87955e+07	16979.8			2713123	9670			6086396	15967			3296823	6802				2345084	7374		2978723	2522		2577873	959		3643481	11047
	1717	5.88287e+07	16989.4			1962656	9766			2170832	214			3127338	782				3027532	981		5276956	6751		2329746	694		6143591	881
	1718	5.88618e+07	16999.1			1366882	3919			1829384	717			3941794	1112				4196977	4064		2979753	2216		5070221	13672		3489848	576
	1719	5.8895e+07	17008.7			2157932	5762			2076995	4647			3147161	8789				3603061	7138		2938093	14320		3050973	790		4121824	1187
	1720	5.89281e+07	17018.3			2844469	7038			1452583	4289			2929051	626				2842614	470		2240205	530		3548694	6176		3275089	777
	1721	5.89613e+07	17027.9			3712372	10845			2328183	378			2926200	443				2681592	10456		5238684	911		1969755	157		2919129	17643
	1722	5.89944e+07	17037.6			2595747	3590			3639110	776			5421672	987				2732352	7087		1915563	499		2749387	428		2910314	1292
	1723	5.90276e+07	17047.2			1840636	4791			1174623	3812			2688475	718				2308010	8139		3435502	6897		3640702	1019		2754679	901
	1724	5.90607e+07	17056.8			1343600	4099			2868040	582			3017750	1032				2505591	3492		3179797	8818		2372064	12086		3436563	1032
	1725	5.90939e+07	17066.4			1939678	3643			1627574	5106			2375288	5982				3220736	1159		3807711	9003		4219337	743		3862859	5725
	1726	5.9127e+07	17076.1			3091860	2731			1544457	424			4311267	10807				2102960	4335		2782637	917		3040753	10979		2225938	497
	1727	5.91602e+07	17085.7			1215913	4055			1457157	256			1878827	4747				2580822	1341		5016836	1901		2854158	431		3331488	16992
	1728	5.91933e+07	17095.3			4302841	12400			5657817	1308			3313575	6104				2041966	4929		4023392	4979		1665335	3846		2182452	6538
	1729	5.92265e+07	17104.9			1207372	2648			3510282	525			2429623	4563				2644980	504		3263809	1069		4665882	575		2305674	676
	1730	5.92596e+07	17114.6			1882351	3338			1267455	3334			4204561	786				1881549	743		2706268	9514		1922460	548		2949727	588
	1731	5.92928e+07	17124.2			3122674	10573			3644187	9263			2827538	7343				3593435	2599		3050698	1068		3582922	669		3946742	775
	1732	5.93259e+07	17133.8			2597709	5261			2356553	545			3695984	15655				2774325	1017		2087052	6649		3848674	9565		4509790	2468
	1733	5.93591e+07	17143.5			4467310	17244			1890425	5123			5511734	26629				2590089	5143		3788299	1259		5324483	726		2913916	883
	1734	5.93922e+07	17153.1			4291691	14245			1949886	3196			4594782	1084				3109894	7845		2941374	1136		2599931	9724		2362163	7398
	1735	5.94254e+07	17162.7			6741551	21260			2621722	6469			2014709	445				1725184	6707		4310228	1107		4597809	14384		4687863	1093
	1736	5.94585e+07	17172.3			1188886	5076			2897509	7859			1926700	3066				4061449	8681		2904758	5864		3372144	386		2400515	725
	1737	5.94917e+07	17182			4591444	19358			3405319	6570			2867441	6316				2160438	4085		6122421	19238		2101064	474		3851937	2286
	1738	5.95248e+07	17191.6			1469521	2892			2322028	471			3945126	16287				3136623	3111		4150920	8385		2272191	870		3440080	1100
	1739	5.9558e+07	17201.2			2557610	12681			2027119	4916			4179830	7602				2780212	2364		2447389	669		2391395	1040		4107934	1310
	Absolute Event	FSC-A	FITC-A::FL1-A			2177422	6748			2603840	9808			3097678	945				3892294	12198		3410669	755		2064920	485		4059331	1828
	1740	5.95911e+07	17210.8			2133684	6580			1319246	200			4829728	9051				4806663	1701		4665685	17172		1891808	590		2737566	6099
	1741	5.96243e+07	17220.5			3395902	11194			4731810	1251			3546449	6404				1511060	5467		3702011	1218		5858085	17739		5642698	925
	1742	5.96574e+07	17230.1			1424531	4032			2796187	833			3271636	6299				2423753	5649		3534620	708		4697636	941		2317922	7355
	1743	5.96906e+07	17239.7			1598258	2705			2484634	4927			3750569	851				2425490	872		3324181	7386		4102386	1381		2842301	750
	1744	5.97237e+07	17249.3			1988050	6927			1466224	2588			3961959	877				3501418	4826		2382908	685		3827435	1230		4346773	13278
	1745	5.97569e+07	17259			2181907	9460			2312122	698			2031988	1750				3569392	3513		3279977	2770		2597371	702		2153232	575
	1746	5.979e+07	17268.6			2095360	7638			1233650	232			3694526	9436				1741837	1613		2224198	657		2533234	977		1944275	298
	1747	5.98232e+07	17278.2			5050445	17800			5015966	1415			3836309	8190				1995688	4474		2338840	565		2685475	1185		3428672	795
	1748	5.98563e+07	17287.8			1206604	4389			2350822	4692			4234173	16028				2141566	440		1754055	341		3428829	6393		2371162	847
	1749	5.98895e+07	17297.5			3233069	12675			5499814	1386			3375609	13015				3345352	1598		2789654	1150		2232622	630		2557261	1203
	1750	5.99226e+07	17307.1			3001349	9965			1479218	3548			2388838	1007				1439360	3276		4185274	707		3268940	8394		2984753	1168
	1751	5.99558e+07	17316.7			4055175	16467			7159229	2610			4441035	985				2161810	7124		3763811	6034		3323296	569		1879605	593
	1752	5.99889e+07	17326.3			3229189	7410			1725720	311			3128997	740				3163410	8156		3006227	6041		2248137	361		3384962	998
	1753	6.00221e+07	17336			1830401	5115			3996514	18872			3641782	4868				2827997	6091		3111656	2194		4665215	1098		3787370	11410
	1754	6.00552e+07	17345.6			1709748	5690			3393767	834			4336996	20630				3703465	4542		2201194	651		3454854	7848		2741985	8029
	1755	6.00884e+07	17355.2			1377264	3598			1707811	527			5618056	2782				2099948	4974		4369599	14130		2610917	1224		3015926	717
	1756	6.01215e+07	17364.9			1595987	4385			4652972	18850			5199398	17562				3839472	6264		3452154	8665		4179835	11088		2825953	550
	1757	6.01547e+07	17374.5			1845300	4887			3224449	10477			3217084	6270				1584907	1259		2361532	4601		2546275	12301		2776994	1528
	1758	6.01878e+07	17384.1			3867416	9245			1608040	379			4576684	1140				5155227	3772		3525530	2243		5127703	815		2183291	2275
	1759	6.0221e+07	17393.7			1756609	8396			2174390	505			3584894	719				2367237	1082		2060364	3736		3955195	875		3109252	1123
	1760	6.02541e+07	17403.4			3028396	5336			2987606	695			3318520	17566				2420394	7264		3091512	871		3669254	1591		2374423	649
	1761	6.02873e+07	17413			2859183	6368			2848355	7856			3946165	6488				2056989	5921		3295462	1022		3071676	1274		2707226	792
	1762	6.03204e+07	17422.6			4041677	18608			3201742	731			3126302	6193				3713302	6595		3760985	11436		2265537	1214		2556076	11056
	1763	6.03536e+07	17432.2			1368946	5081			1318893	4164			4775741	9671				1367447	2333		3362240	1369		2025387	595		3509097	860
	1764	6.03867e+07	17441.9			1689492	5779			2029267	620			3858174	14584				2816078	10286		1985973	9125		1659940	477		3069668	10649
	1765	6.04199e+07	17451.5			4861115	15836			1309911	4318			5571516	22961				3474756	1647		2791428	8584		3640439	9010		2204205	903
	1766	6.0453e+07	17461.1			2827529	6252			5505088	16125			3058964	11718				2473064	971		4016030	11669		3961022	548		4802189	1612
	1767	6.04862e+07	17470.7			2010593	4909			1526788	3648			4836307	19625				3281436	993		4760787	15807		1986914	672		5063448	437
	1768	6.05193e+07	17480.4			1161656	4832			3443856	1124			3887616	6034				3114160	2880		2405781	427		2101481	169		2304820	620
	1769	6.05525e+07	17490			2735197	7795			1477744	3289			3398998	500				2590370	1050		3574165	1415		3627065	7938		3135950	8493
	1770	6.05856e+07	17499.6			1744259	6439			2251229	7492			3915799	700				1795263	1195		3687754	4943		3832476	1159		2749451	1039
	1771	6.06188e+07	17509.2			1333999	3429			1660619	489			2945685	597				5752330	8467		2438012	516		2235567	620		2189200	1018
	1772	6.06519e+07	17518.9			2677026	6490			4573831	1056			2970056	13486				1984215	1438		3861055	9128		3482053	835		2125678	425
	1773	6.06851e+07	17528.5			1426801	3322			1276297	532			6619468	14860				4539234	15967		3184988	1450		2479870	6000		3346214	688
	1774	6.07182e+07	17538.1			1517629	3082			1663630	389			2948584	547				3887621	8070		2173570	880		3502170	10211		3737317	1481
	1775	6.07514e+07	17547.7			2699761	6531			4314707	1093			4932214	1458				2166654	4838		2250337	5048		2685093	7568		2172848	9727
	1776	6.07845e+07	17557.4			6604572	22415			1772096	409			3392776	951				4450313	7288		2545468	699		1918506	791		2929004	10633
	Absolute Event	FSC-A	FITC-A::FL1-A			1715123	4446			4791776	1640			4813222	24476				3017799	1977		5032178	2968		2354729	7790		2317867	1178
	1777	6.08177e+07	17567			1527146	5414			1488018	4412			3451373	720				3047963	11017		4355396	1637		3019470	14096		3499077	275
	1778	6.08508e+07	17576.6			4050677	9902			4249597	894			2797385	740				3452214	8080		2694408	6429		2186990	4344		3054543	947
	1779	6.08839e+07	17586.3			2427636	8343			5944957	22287			4642263	936				3839112	9361		5404509	1844		3144382	10193		3097948	940
	1780	6.09171e+07	17595.9			1288221	3740			2398569	6055			2651304	621				2093343	1271		3583146	12216		1866025	905		3172262	1142
	1781	6.09502e+07	17605.5			3521472	11960			6879816	1231			2845859	1368				2117383	828		1678779	346		4319013	1271		3107186	6013
	1782	6.09834e+07	17615.1			2472136	9492			1314355	152			4167680	2377				2230475	1692		3453191	2685		4845126	2583		3746066	1531
	1783	6.10165e+07	17624.8			1745728	3531			3134423	676			3131867	386				2939571	1766		3884649	16342		2359794	658		4301411	1796
	1784	6.10497e+07	17634.4			2999363	9536			1754477	3941			4027991	1298				4054210	10060		2841020	6320		2763806	1675		2329451	908
	1785	6.10828e+07	17644			1719066	4491			3409751	6821			4819244	31696				4627782	3338		1644593	4744		3872600	11979		6434937	21645
	1786	6.1116e+07	17653.6			2001587	5381			2687366	5064			2082534	11380				2665051	6594		3425711	3306		1928272	7883		2550629	8602
	1787	6.11491e+07	17663.3			1386911	3874			1626824	3567			3897887	1089				2912123	10830		2160650	4627		1666343	402		3146088	7075
	1788	6.11823e+07	17672.9			1920775	4292			3874003	12808			3357741	510				2378206	627		3187728	852		2169091	313		2882811	1415
	1789	6.12154e+07	17682.5			4129704	16520			1930679	6505			3486803	1592				2700783	3111		2424589	9423		3468873	980		3049982	12147
	1790	6.12486e+07	17692.1			2471238	9131			4584405	1339			2949502	10643				1679970	4232		4208098	5954		3978027	1151		3093501	735
	1791	6.12817e+07	17701.8			3251833	4849			3122218	13252			2852319	334				2829810	7055		2167153	3467		3129234	1063		3230649	514
	1792	6.13149e+07	17711.4			5714521	16638			1907883	542			4656909	1159				4457784	923		5746417	10942		3216755	217		2668774	534
	1793	6.1348e+07	17721			5399616	17098			3209020	11514			4795212	1307				2878749	5467		1900800	864		4257393	621		3914890	1522
	1794	6.13812e+07	17730.6			3510273	7558			2592708	725			3387466	1189				2252438	4226		3289816	796		4786395	1925		3404176	9083
	1795	6.14143e+07	17740.3			1876416	6231			2825759	734			2935887	940				2142208	1054		5268679	923		3305711	845		2469866	936
	1796	6.14475e+07	17749.9			2823787	7531			1527647	415			3946487	1306				4010518	2916		3012417	2452		2283018	707		3265434	1139
	1797	6.14806e+07	17759.5			5075130	16918			1454638	190			3580029	1193				2166202	6162		2958456	5621		2056407	734		4102630	14287
	1798	6.15138e+07	17769.1			2233894	8372			2548891	3675			3286778	9701				3243206	2108		2480431	5946		3144568	1676		3974773	1936
	1799	6.15469e+07	17778.8			2232511	6258			2664847	418			2486606	672				3119931	9561		3852106	14169		1845762	6982		3708781	676
	1800	6.15801e+07	17788.4			6449139	16534			1922138	287			3344840	20508				2745065	1527		1917118	1939		3281459	899		6792616	13560
	1801	6.16132e+07	17798			1719813	5636			2333043	341			2929515	16856				1992954	5546		2274126	868		2707690	6757		5216172	12181
	1802	6.16464e+07	17807.7			1883312	3971			2064065	664			2670932	7511				3485184	1570		4659655	1264		3933864	1843		3330724	788
	1803	6.16795e+07	17817.3			1703086	4497			4169571	1361			6130111	37007				1996471	860		3187178	5707		2678216	512		2433303	870
	1804	6.17127e+07	17826.9			2150923	9014			2307152	433			4595203	21166				3084385	1642		2143781	947		2563718	685		3234005	4087
	1805	6.17458e+07	17836.5			7204852	34525			4209578	1352			5036137	5239				2733389	1067		3531991	5299		2218520	1217		3501162	604
	1806	6.1779e+07	17846.2			6274415	18200			3502542	517			2443364	853				2219225	9970		2394668	752		3234049	515		5904198	1090
	1807	6.18121e+07	17855.8			1688878	4604			1189396	130			5180118	2041				2176803	2681		4113292	905		1994727	166		4314082	4053
	1808	6.18453e+07	17865.4			1172051	2396			1303769	402			4254212	10060				2886864	6067		5301515	1414		1832979	778		2834607	1132
	1809	6.18784e+07	17875			3075769	9844			2552127	3600			3493001	6421				1932340	931		4569009	5107		2092667	492		3155895	9509
	1810	6.19116e+07	17884.7			1497459	3558			3354419	779			3793903	1465				3738137	2569		2977831	4394		2549683	7724		2498573	6737
	1811	6.19447e+07	17894.3			1669735	7268			1462826	4374			2863820	10921				3066782	878		2628172	6126		3050760	1400		5830925	19468
	1812	6.19779e+07	17903.9			2354469	7405			3067877	8763			2473704	9064				2539054	7857		2748158	801		2254279	7232		3178304	1026
	1813	6.2011e+07	17913.5			1545854	6561			1048385	298			4742831	8497				5380718	4855		3365405	8061		2893634	8498		2616672	1018
	Absolute Event	FSC-A	FITC-A::FL1-A			3424667	11202			3335901	11901			4203524	19044				2564473	873		3220165	6825		2659361	5836		3434333	10047
	1814	6.20442e+07	17923.2			1147460	3281			1212654	206			2826156	13857				1981994	7133		3458822	1005		2952141	7794		3584693	12750
	1815	6.20773e+07	17932.8			2558024	7845			5133856	14304			2704904	3529				3544092	2029		2980826	5867		2788608	664		2021829	10127
	1816	6.21105e+07	17942.4			6042540	18979			1300849	308			3708296	1154				4848360	1483		3508624	1100		2058342	6691		3376278	7540
	1817	6.21436e+07	17952			2340026	6846			2948162	4709			2964728	7256				2066596	1397		2022910	835		2406565	887		3576485	12612
	1818	6.21768e+07	17961.7			2000005	4520			2627243	829			4884017	1085				3372940	10788		2016935	1166		2669672	1232		2658503	6710
	1819	6.22099e+07	17971.3			1294298	4455			4734097	20492			3495106	6015				3053023	770		4169375	1020		4437853	1427		4199211	827
	1820	6.22431e+07	17980.9			1450246	4248			3533656	5177			2751288	8838				3465523	11511		3156397	2106		2042644	6393		3610744	11414
	1821	6.22762e+07	17990.5			1558396	5117			3157345	643			3329672	10999				2927912	1391		2636041	841		2146780	523		4278210	8296
	1822	6.23094e+07	18000.2			6305711	22955			1441380	3927			3456377	911				3469614	2221		2927239	821		2655073	944		2694627	10388
	1823	6.23425e+07	18009.8			1819584	8502			2144698	4414			3625849	3566				3579161	13517		2492912	742		1883247	4828		3390921	5434
	1824	6.23757e+07	18019.4			1705432	4241			3110309	464			3087576	11121				2202671	1715		3761875	2487		4245811	723		4631190	936
	1825	6.24088e+07	18029.1			3040433	7486			5306647	11827			3261053	5443				2607032	3387		3084343	611		2526577	289		4398892	673
	1826	6.2442e+07	18038.7			3484458	9838			2471632	7109			4241750	861				2037527	550		2525557	4482		5008549	18752		2509403	7330
	1827	6.24751e+07	18048.3			4189426	16602			1405722	406			4288650	8198				5360196	1170		4053526	7203		1884817	1006		2474122	615
	1828	6.25083e+07	18057.9			1982597	3505			5666741	1578			3610416	15350				4639260	8758		2541911	806		2153489	812		2662209	8344
	1829	6.25414e+07	18067.6			2378722	3629			3077202	650			5344114	6528				1977600	935		3572482	6093		1893294	552		2243102	8278
	1830	6.25746e+07	18077.2			1359651	2639			3512556	10744			5461529	1089				2315494	913		2312016	969		1762747	6530		2256155	7472
	1831	6.26077e+07	18086.8			6115611	19855			2634730	8954			2940297	626				3029163	4620		2492433	119		3498422	9210		4240517	16275
	1832	6.26409e+07	18096.4			2017366	5021			2312860	415			2992988	853				1464505	4398		2478567	6504		2504693	7637		2007166	893
	1833	6.2674e+07	18106.1			1476676	3725			1860933	4707			5505624	1454				6135363	2683		2551390	8221		2597450	7206		3594736	1086
	1834	6.27072e+07	18115.7			1257674	3376			1366189	197			2873222	1234				2250340	2091		5362158	17471		4811224	1167		3306499	1236
	1835	6.27403e+07	18125.3			2246328	3526			1825202	4765			3780475	4552				1951799	3399		4207853	903		2299747	7100		2858157	10197
	1836	6.27735e+07	18134.9			3388538	10450			3278733	871			2485601	2428				2661605	1629		2650827	3073		2941085	689		3278916	823
	1837	6.28066e+07	18144.6			2352892	4721			4035827	1240			2166542	5269				1950883	3461		3239166	7110		2008988	421		2953614	11967
	1838	6.28398e+07	18154.2			5185579	18242			2573485	383			4662759	23111				3076523	6040		2439390	4111		3602589	10582		3036056	1192
	1839	6.28729e+07	18163.8			1757117	6410			4082018	992			4190301	1020				1984403	1267		1699654	617		1840956	4265		2079702	440
	1840	6.29061e+07	18173.4			6372355	21240			3612323	846			3938855	8992				2621591	2318		2631649	627		2549049	5139		5466607	1194
	1841	6.29392e+07	18183.1			3190299	6427			4390107	1231			4224372	1379				4114206	12678		2166474	1247		1602490	724		2008291	1029
	1842	6.29724e+07	18192.7			3027548	10338			1624099	5769			3981742	1186				3668952	13725		3026787	1147		6539655	2568		4587139	1658
	1843	6.30055e+07	18202.3			3064067	8729			1452747	645			2266234	4725				3432384	1298		4432112	12969		2638603	1088		2803124	8348
	1844	6.30387e+07	18212			3116535	7805			5011696	15865			2401828	728				1872942	3872		2148787	404		2116116	10856		4222768	17399
	1845	6.30718e+07	18221.6			1911382	7641			2588316	524			3622087	10610				1626151	1399		4474935	575		2268044	558		2649458	5140
	1846	6.3105e+07	18231.2			1718363	3584			1793145	476			3085853	7342				2519362	3847		3046732	852		2232562	664		2354615	7337
	1847	6.31381e+07	18240.8			1798657	4753			2078706	7711			3214983	5563				3804421	10030		2818127	5575		2678389	13364		3164059	998
	1848	6.31713e+07	18250.5			1836224	1296			2184362	555			3620369	618				2342894	5712		4806327	2605		4510828	10714		3078601	684
	1849	6.32044e+07	18260.1			2527821	5213			4774200	1409			3660355	9127				1678809	2375		3497013	1097		2033615	9911		3702367	8325
	1850	6.32376e+07	18269.7			1724581	5948			5552969	19478			4881510	8906				4438112	8245		5889527	5866		2594685	10390		2708341	9099
	Absolute Event	FSC-A	FITC-A::FL1-A			1884598	5114			6676990	2168			4417359	921				1493247	5655		3313578	767		2897131	1729		3352077	726
	1851	6.32707e+07	18279.3			4172406	13006			2082828	6768			4314524	16706				3580047	9272		2416422	3181		1888151	523		3591229	837
	1852	6.33039e+07	18289			4132484	13385			1260376	384			3382058	4700				2043485	6238		3442069	5616		4027064	5898		3999067	573
	1853	6.3337e+07	18298.6			4130891	13405			1691014	311			3552197	17156				3215487	2469		3091933	12908		3547342	13652		3134861	287
	1854	6.33702e+07	18308.2			3878332	11830			1489353	3255			2317736	2772				2762416	1651		3200004	11400		2474114	397		2731408	556
	1855	6.34033e+07	18317.8			1247387	5082			1685878	236			2949403	2388				4121697	4482		4928307	1456		2985727	850		4870704	1545
	1856	6.34365e+07	18327.5			2600083	5784			3772086	952			2895468	8412				2989287	5675		3128370	1409		2071214	8350		3820664	13219
	1857	6.34696e+07	18337.1			3510472	13617			3969950	930			2683560	489				4335409	1780		2067958	4172		2061731	624		4696310	1102
	1858	6.35028e+07	18346.7			2759793	6259			5148161	21315			4612088	22009				1969898	989		2289456	493		2933012	10002		3726687	9328
	1859	6.35359e+07	18356.3			1379892	5337			3251164	432			2454415	12936				4011487	9640		3336519	1174		3836683	9068		2835434	7780
	1860	6.35691e+07	18366			2646325	9444			3964685	13480			4037220	8248				2438419	6402		3824428	1276		1902331	506		2633751	13032
	1861	6.36022e+07	18375.6			4160354	7657			1500186	2194			2144234	3812				3801651	2199		2548528	2345		4277547	6535		3992125	17040
	1862	6.36354e+07	18385.2			1169504	2437			1906447	516			3093903	14077				1775344	5160		4185808	6033		1931056	1262		3249389	1111
	1863	6.36685e+07	18394.8			1669017	7017			1851461	222			3693877	6462				1813018	2905		4161504	1909		3945016	1196		3541911	638
	1864	6.37017e+07	18404.5			5799183	22811			3848429	1058			5024981	1432				2355183	8115		2833496	1007		1820306	1217		2859833	617
	1865	6.37348e+07	18414.1			1786195	5702			2536339	981			2981033	2209				5746284	6099		3472303	5295		2571550	420		5248124	1208
	1866	6.3768e+07	18423.7			2997974	7102			1060961	286			4438312	8027				1762878	3050		1727456	1309		2742855	7550		2515022	689
	1867	6.38011e+07	18433.4			1562746	3094			5869507	1678			3666919	5513				2972213	6831		1717931	6618		2175525	379		2365371	10502
	1868	6.38343e+07	18443			2681509	4800			2346095	591			3005170	18568				2679326	2241		2520972	1071		2039298	815		2899101	11512
	1869	6.38674e+07	18452.6			1533564	5908			1390131	4033			3087125	3564				3115971	1162		3466089	8589		3784006	9106		2530368	107
	1870	6.39006e+07	18462.2			1187404	2373			1545867	6314			4904224	1710				2532079	1324		2094697	5121		2489745	206		3953467	7053
	1871	6.39337e+07	18471.9			1843970	3794			2087754	365			4857043	1563				4636071	14097		2441861	862		3534611	5081		3706744	6167
	1872	6.39669e+07	18481.5			1424578	4059			1503506	4736			2783157	386				2757059	2671		3333566	2316		2720561	4885		3259408	8043
	1873	6.4e+07	18491.1			2052895	5353			2043224	5961			3435892	8537				2592461	3218		2210513	3301		3175352	1095		1755850	650
	1874	6.40332e+07	18500.7			1642380	2738			1590650	281			3081448	914				1985431	1933		1793705	485		3393264	869		2111252	1862
	1875	6.40663e+07	18510.4			3436419	7371			5515104	2206			3142842	6339				1594318	5315		5010687	2236		2222926	6968		3632711	6697
	1876	6.40995e+07	18520			6331894	26243			4282540	1130			3119722	7291				2296310	717		1937201	29		2409142	510		2444910	1000
	1877	6.41326e+07	18529.6			5415412	25547			2652177	5055			2817109	835				2661604	2710		3413692	4427		3935161	8528		3963412	10674
	1878	6.41658e+07	18539.2			2614823	5724			1264034	4389			5299761	9012				2225584	925		2365286	853		4119480	8671		4096120	550
	1879	6.41989e+07	18548.9			2022365	7790			2791698	8660			3328747	6898				2120960	5622		2400312	12133		3333534	11432		2280403	10007
	1880	6.42321e+07	18558.5			1344165	3158			4146053	943			3647216	969				3522411	13797		3758317	1023		2345871	584		2523443	740
	1881	6.42652e+07	18568.1			4117101	11167			2676862	562			2480287	575				3457931	2050		4608974	3085		4163572	1023		2439959	950
	1882	6.42984e+07	18577.7			2384990	4581			1983823	7005			4010732	1049				2879510	1901		3026762	777		3021803	658		2833839	10628
	1883	6.43315e+07	18587.4			4455365	11709			5978058	13130			2519149	13174				2326058	4602		3685828	4633		2237900	6153		2558631	7493
	1884	6.43647e+07	18597			2905091	5340			1203142	2582			3093728	1553				2452322	1753		2743751	5984		2865464	925		2858982	781
	1885	6.43978e+07	18606.6			1975132	4953			1305492	308			3111083	6022				3048077	1694		3513092	3536		4378674	18514		4117229	1026
	1886	6.4431e+07	18616.2			1523878	1701			5310806	2485			3907967	1095				1958549	1181		2951320	6123		2279766	525		1880494	729
	1887	6.44641e+07	18625.9			1282542	2981			6537276	24326			1849575	10137				2009810	2947		3788481	967		4178795	1726		4058992	637
	Absolute Event	FSC-A	FITC-A::FL1-A			1392387	6357			3519666	715			3012775	972				2577101	865		3987866	2341		2936801	5561		3146285	12962
	1888	6.44973e+07	18635.5			1615934	4187			5798638	21389			3326271	1213				1968637	7908		4932782	6421		1968080	236		2750023	805
	1889	6.45304e+07	18645.1			2161684	6993			3458639	13045			4268847	1019				1508299	3185		4556448	2946		2294400	774		2601730	10211
	1890	6.45636e+07	18654.8			3631916	11326			3646129	637			3083043	4442				3698103	1170		3427894	11414		2919344	588		2747524	12684
	1891	6.45967e+07	18664.4			1195621	2187			1915265	480			2077762	2693				2586902	4903		2858032	625		2157394	980		2186489	5825
	1892	6.46299e+07	18674			1152005	5288			1009420	1214			4210763	8482				2035827	1336		2111610	664		2765948	11242		2607115	477
	1893	6.4663e+07	18683.6			1418524	4726			3165723	724			4311229	20750				3597829	3835		3901530	7194		3415673	1161		3211168	958
	1894	6.46962e+07	18693.3			3674510	11419			3840958	569			3715803	523				2284838	11004		2881762	1480		2110644	1414		2021781	404
	1895	6.47293e+07	18702.9			2795640	6119			5208887	16185			4136538	1273				1317878	1189		2300694	595		3468178	330		4030427	1167
	1896	6.47625e+07	18712.5			2246876	5224			2950472	395			3799994	7939				1914458	1900		2160537	2814		2001919	747		2986692	609
	1897	6.47956e+07	18722.1			4801743	22286			3358731	11997			3518713	966				4068008	3056		3149914	8291		2673908	7878		5832590	1087
	1898	6.48288e+07	18731.8			1181333	3785			3526382	9097			3585013	8115				4170604	2783		2957891	6925		3925178	10883		2702789	890
	1899	6.48619e+07	18741.4			3230883	10828			2805345	11745			2757160	5618				3024501	4081		4281391	5684		3841688	10862		3875563	801
	1900	6.48951e+07	18751			1438946	4005			4343710	13498			3599690	624				2832701	7157		3394964	2899		1925427	372		3083279	1210
	1901	6.49282e+07	18760.6			4782405	16234			2940074	854			3422360	4750				2533530	511		5531858	3892		1575809	604		5074264	852
	1902	6.49614e+07	18770.3			1774960	6904			1463922	271			4153997	6441				3346890	8686		3676879	1005		1890450	973		3640166	433
	1903	6.49945e+07	18779.9			1478756	5492			1818633	326			5561205	9171				5040462	1681		4340883	9658		4047715	1111		3240650	494
	1904	6.50277e+07	18789.5			2229728	9006			1625530	272			1926075	14213				2260816	1535		2154394	4127		1956198	306		2246551	481
	1905	6.50608e+07	18799.1			2115152	8729			1484411	198			3059292	3709				2077410	2589		3048726	3039		2164871	586		4479019	1147
	1906	6.50939e+07	18808.8			2209046	5627			3661970	14161			4153816	5535				3194582	916		4418767	863		3362975	12905		4054794	851
	1907	6.51271e+07	18818.4			1832551	4313			1279105	4757			3550841	15527				2609417	5022		2872214	1478		4323899	891		4723446	905
	1908	6.51602e+07	18828			4923044	10773			1429716	340			4984702	7770				1817354	616		4704201	1205		2986862	759		2030992	287
	1909	6.51934e+07	18837.6			3751047	8156			2825185	9343			4907713	17131				1498318	5862		2093360	472		4017968	9424		5894581	1077
	1910	6.52265e+07	18847.3			1401220	3915			1289048	309			2514033	3722				2564837	526		4187815	3963		2749135	5593		2241503	6699
	1911	6.52597e+07	18856.9			1925739	6756			1440475	3862			2191730	527				2252056	6059		5144184	5185		2373502	874		2437777	1014
	1912	6.52928e+07	18866.5			3606166	10034			1917160	428			1960156	3462				3276229	4880		2119880	6100		2784193	5936		3499577	3650
	1913	6.5326e+07	18876.2			3477253	11783			4219087	10662			3001933	8018				2368650	1290		3237944	1551		2221831	5347		2747567	9949
	1914	6.53591e+07	18885.8			2973868	6025			3703961	14155			3347923	1180				3780182	5479		2341696	3678		2140676	419		4047882	3373
	1915	6.53923e+07	18895.4			1533624	5140			3284609	12029			2144520	9690				4115234	5323		3121400	764		3427014	7514		1919852	587
	1916	6.54254e+07	18905			4691365	16306			1849164	4927			3481799	3992				2570746	9836		4039250	1073		5007030	1314		2746479	1047
	1917	6.54586e+07	18914.7			1556348	2424			1297148	4182			3008945	9282				1496065	7346		3397382	909		1812872	6574		3713109	628
	1918	6.54917e+07	18924.3			2370332	5680			1220929	344			3065823	12743				2427661	10326		1877076	254		2521825	9288		3922824	13035
	1919	6.55249e+07	18933.9			4598031	18629			2745046	7056			4102449	20261				2654761	1435		3824001	7315		3797803	1847		2299756	434
	1920	6.5558e+07	18943.5			1691672	3685			2631740	631			3402586	5326				3618434	7221		3834667	1487		2151163	432		2581952	1704
	1921	6.55912e+07	18953.2			1541976	3528			6018941	22120			3695811	19889				2490247	11109		2792766	623		3546573	9614		2274602	590
	1922	6.56243e+07	18962.8			2599218	10011			1872355	539			3616089	6377				3028941	1789		3636144	4820		2174874	324		2525164	1342
	1923	6.56575e+07	18972.4			3809079	9474			1239334	5699			3667710	537				2156684	1834		4236947	4893		4273438	1618		3722499	645
	1924	6.56906e+07	18982			1237955	6475			2928220	4805			5102525	895				3203015	779		2670719	6356		1928461	5484		3511799	1055
	Absolute Event	FSC-A	FITC-A::FL1-A			3738627	16284			2971301	444			3838669	6379				2149342	6210		2986435	382		2604186	905		3862243	955
	1925	6.57238e+07	18991.7			6129935	17308			1649581	211			4353507	1338				2547946	3791		1500337	300		2464379	4556		3348659	920
	1926	6.57569e+07	19001.3			2857807	8893			4216300	14625			4831063	1003				2849045	7213		2732468	1018		1801315	437		3774878	1704
	1927	6.57901e+07	19010.9			5587223	13468			1816292	6159			2459172	899				4281046	10513		1775137	157		1968607	7430		3566266	1083
	1928	6.58232e+07	19020.5			1124781	4183			3044164	792			3058707	445				2777907	1087		5120188	1005		2819383	975		2320599	582
	1929	6.58564e+07	19030.2			1442751	2827			1457314	3598			3952575	14442				2185239	8652		1812282	657		2271586	520		4743436	18853
	1930	6.58895e+07	19039.8			2126281	6236			2811519	839			3643389	25085				2633485	1183		2959049	1130		3235136	9898		3776429	1828
	1931	6.59227e+07	19049.4			2119106	7831			1721946	433			4852513	32470				1980322	812		2540695	1259		2139136	5226		4157024	6246
	1932	6.59558e+07	19059			2376729	10623			3531866	12888			2768895	1354				1964612	2447		4918863	5238		5552019	1423		3912886	6304
	1933	6.5989e+07	19068.7			5765197	16575			5008323	1439			4876505	7963				1732044	4193		3429754	5840		2315116	576		3016062	14907
	1934	6.60221e+07	19078.3			2592348	7773			1369103	171			2986901	879				2755409	3458		2956235	1131		2427196	802		2496600	715
	1935	6.60553e+07	19087.9			3479793	8581			3108849	4193			3123806	1195				2034306	1550		1983585	305		2861719	1482		4689545	1306
	1936	6.60884e+07	19097.6			4497936	5882			5699438	15188			3550841	15527				2294319	4358		4922254	943		2128359	289		4433310	14492
	1937	6.61216e+07	19107.2			2083943	5128			2536465	423			4395496	23174				4022324	6994		3999562	1050		2838591	752		3654047	974
	1938	6.61547e+07	19116.8			2508765	6421			2459120	370			4831152	1225				3010918	6730		3268163	886		2393693	849		4835946	1245
	1939	6.61879e+07	19126.4			1168328	4506			1758328	468			4276538	1212				3059283	1121		4816634	1586		1848436	291		2887359	8057
	1940	6.6221e+07	19136.1			1796628	7856			1757810	3529			3106414	5760				2219851	1912		4783290	8327		2521879	13147		3758849	16024
	1941	6.62542e+07	19145.7			1640248	5730			5590830	17934			3725451	13314				3304285	5147		2951544	6467		2479371	354		2197599	9207
	1942	6.62873e+07	19155.3			1537710	6844			1625434	2463			3073934	7776				2213867	9272		3263619	666		1984820	5429		3441263	300
	1943	6.63205e+07	19164.9			1521025	4085			2676649	5726			6409787	7301				2177609	1233		4058578	1345		2052889	548		2385147	1040
	1944	6.63536e+07	19174.6			2605645	9242			6120218	17459			6497042	1853				5760222	5578		2938541	990		1959956	6510		7482695	16771
	1945	6.63868e+07	19184.2			1551697	4393			1358739	444			3951127	4141				1673708	971		2958353	5647		2674110	5970		3037631	14168
	1946	6.64199e+07	19193.8			1537611	4952			1593556	343			3950161	904				2202997	1359		2858025	9069		1711081	209		2884249	6518
	1947	6.64531e+07	19203.4			1913378	7230			3532788	7274			2862801	619				2360865	5933		5793037	768		2699067	560		4115355	12354
[truncated: 28,001 more rows]

## Sheet: Fig2
A	FSC-A	FITC-A::FL1-A	B	FSC-A	FITC-A::FL1-A	D	Ratio	Replicate	Mating	Background	E	Strain	Ratio	Replicate	F	strain	growth_rate_ratio	mtdna_ratio	mean_h	Experiment	G	strain	growth_rate_ratio	mtdna_ratio	simulation_index	time	mean_h
	2526831	1530		2071953	1060		0.1622	rep2	WT (ic) x ∆cob	WT		WT (ic) and WT (ic)	52.2017	rep2		WT (ic) x ∆atp6	0.931144	0.71	33.7301	Simulation		WT (ic) and ∆atp6	0.931144	0.71	0	20.8	33.7301
	1477549	4603		2522205	9240		0.185133	rep3	WT (ic) x ∆cob	WT		WT (ic) and WT (ic)	52.1036	rep1		WT (ic) x ∆atp6	0.931144	0.71	33.1287	Simulation		WT (ic) and ∆atp6	0.931144	0.71	1	20.8	33.1287
	2447729	8006		2002690	3808		0.18882	rep1	WT (ic) x ∆cob	WT		WT (ic) and WT (ic)	53.3621	rep3		WT (ic) x ∆atp6	0.931144	0.71	34.3927	Simulation		WT (ic) and ∆atp6	0.931144	0.71	2	20.8	34.3927
	3157201	403		3367407	6833		0.192653	rep1	WT (ic) x ∆cox2	WT		WT (ic) and WT (il)	49.6123	rep1		WT (ic) x ∆atp6	0.931144	0.71	33.1968	Simulation		WT (ic) and ∆atp6	0.931144	0.71	3	20.8	33.1968
	1591574	411		3614008	18112		0.316741	rep2	WT (ic) x ∆cox2	WT		WT (ic) and WT (il)	54.9356	rep2		WT (ic) x ∆atp6	0.931144	0.71	34.1113	Simulation		WT (ic) and ∆atp6	0.931144	0.71	4	20.8	34.1113
	1690662	2123		5547578	25184		0.321219	rep3	WT (ic) x ∆cox2	WT		WT (ic) and WT (il)	43.3933	rep3		WT (ic) x ∆atp6	0.931144	0.71	33.3316	Simulation		WT (ic) and ∆atp6	0.931144	0.71	5	20.8	33.3316
	3486582	3189		4418025	13454		0.581495	rep1	WT (ic) x WT (ic)	WT		WT (ic) and ∆atp6	30.6158	rep2		WT (ic) x ∆atp6	0.931144	0.71	33.484	Simulation		WT (ic) and ∆atp6	0.931144	0.71	6	20.8	33.484
	2399712	532		1893978	5572		0.543078	rep2	WT (ic) x WT (ic)	WT		WT (ic) and ∆atp6	35.7882	rep1		WT (ic) x ∆atp6	0.931144	0.71	32.3505	Simulation		WT (ic) and ∆atp6	0.931144	0.71	7	20.8	32.3505
	3060095	17983		2137699	8945		0.685334	rep3	WT (ic) x WT (ic)	WT		WT (ic) and ∆atp6	37.1134	rep3		WT (ic) x ∆atp6	0.931144	0.71	33.1141	Simulation		WT (ic) and ∆atp6	0.931144	0.71	8	20.8	33.1141
	2685991	659		3542790	7034		0.279025	rep1	WT (ic) x ∆atp6	WT		WT (ic) and ∆cob	52.1809	rep1		WT (ic) x ∆atp6	0.931144	0.71	32.5172	Simulation		WT (ic) and ∆atp6	0.931144	0.71	9	20.8	32.5172
	1581411	4779		2432496	10792		0.266465	rep2	WT (ic) x ∆atp6	WT		WT (ic) and ∆cob	49.1323	rep2		WT (ic) x ∆atp6	0.931144	0.71	33.2833	Simulation		WT (ic) and ∆atp6	0.931144	0.71	10	20.8	33.2833
	2098446	473		3337845	7987		0.378501	rep3	WT (ic) x ∆atp6	WT		WT (ic) and ∆cob	67.9101	rep3		WT (ic) x ∆atp6	0.931144	0.71	33.8608	Simulation		WT (ic) and ∆atp6	0.931144	0.71	11	20.8	33.8608
	2287394	338		3305835	9221		0.365528	rep3	WT (ic) x WT (il)	WT		WT (ic) and ∆cox2	56.134	rep1		WT (ic) x ∆atp6	0.931144	0.71	32.8582	Simulation		WT (ic) and ∆atp6	0.931144	0.71	12	20.8	32.8582
	1714869	286		1335840	4108		0.532764	rep1	WT (ic) x WT (il)	WT		WT (ic) and ∆cox2	48.9092	rep2		WT (ic) x ∆atp6	0.931144	0.71	33.4755	Simulation		WT (ic) and ∆atp6	0.931144	0.71	13	20.8	33.4755
	3423412	448		2029743	314		0.451473	rep2	WT (ic) x WT (il)	WT		WT (ic) and ∆cox2	37.6455	rep3		WT (ic) x ∆atp6	0.931144	0.71	34.12	Simulation		WT (ic) and ∆atp6	0.931144	0.71	14	20.8	34.12
	3270824	810		2210797	5377		0.689816	rep3	WT (ic) x WT (ic)	∆atp20						WT (ic) x ∆atp6	0.931144	0.71	33.7373	Simulation		WT (ic) and ∆atp6	0.931144	0.71	15	20.8	33.7373
	2767556	8870		2348767	13272		0.542555	rep1	WT (ic) x WT (ic)	∆atp20						WT (ic) x ∆atp6	0.931144	0.71	32.7273	Simulation		WT (ic) and ∆atp6	0.931144	0.71	16	20.8	32.7273
	2526484	954		3035676	4972		0.501087	rep2	WT (ic) x WT (ic)	∆atp20						WT (ic) x ∆atp6	0.931144	0.71	31.8861	Simulation		WT (ic) and ∆atp6	0.931144	0.71	17	20.8	31.8861
	2941331	5302		2957631	4957		0.645729	rep3	WT (ic) x WT (il)	∆atp20						WT (ic) x ∆atp6	0.931144	0.71	34.174	Simulation		WT (ic) and ∆atp6	0.931144	0.71	18	20.8	34.174
	2974265	1148		2434401	8702		0.637389	rep2	WT (ic) x WT (il)	∆atp20						WT (ic) x ∆atp6	0.931144	0.71	32.9234	Simulation		WT (ic) and ∆atp6	0.931144	0.71	19	20.8	32.9234
	2877665	778		3457693	9149		0.725495	rep1	WT (ic) x WT (il)	∆atp20						WT (ic) x ∆atp6	0.931144	0.71	32.5206	Simulation		WT (ic) and ∆atp6	0.931144	0.71	20	20.8	32.5206
	3498983	1003		2330690	7539		0.501241	rep1	WT (ic) x ∆atp6	∆atp20						WT (ic) x ∆atp6	0.931144	0.71	34.1622	Simulation		WT (ic) and ∆atp6	0.931144	0.71	21	20.8	34.1622
	2232904	619		2846436	11661		0.643103	rep2	WT (ic) x ∆atp6	∆atp20						WT (ic) x ∆atp6	0.931144	0.71	34.0123	Simulation		WT (ic) and ∆atp6	0.931144	0.71	22	20.8	34.0123
	1945410	407		3557775	8712		0.622072	rep3	WT (ic) x ∆atp6	∆atp20						WT (ic) x ∆atp6	0.931144	0.71	31.4714	Simulation		WT (ic) and ∆atp6	0.931144	0.71	23	20.8	31.4714
	3406043	662		1916484	534		0.704395	rep3	WT (ic) x ∆cob	∆atp20						WT (ic) x ∆atp6	0.931144	0.71	33.5321	Simulation		WT (ic) and ∆atp6	0.931144	0.71	24	20.8	33.5321
	1569444	4832		3589852	1396		0.749369	rep1	WT (ic) x ∆cob	∆atp20						WT (ic) x ∆atp6	0.931144	0.71	33.151	Simulation		WT (ic) and ∆atp6	0.931144	0.71	25	20.8	33.151
	3371713	667		2471739	5885		0.684396	rep2	WT (ic) x ∆cob	∆atp20						WT (ic) x ∆atp6	0.931144	0.71	33.0164	Simulation		WT (ic) and ∆atp6	0.931144	0.71	26	20.8	33.0164
	2195113	5819		3461189	18401		0.559486	rep1	WT (ic) x ∆cox2	∆atp20						WT (ic) x ∆atp6	0.931144	0.71	32.0245	Simulation		WT (ic) and ∆atp6	0.931144	0.71	27	20.8	32.0245
	2920280	6794		3004142	2101		0.445355	rep2	WT (ic) x ∆cox2	∆atp20						WT (ic) x ∆atp6	0.931144	0.71	34.054	Simulation		WT (ic) and ∆atp6	0.931144	0.71	28	20.8	34.054
	2746066	12045		1500507	335		0.67629	rep3	WT (ic) x ∆cox2	∆atp20						WT (ic) x ∆atp6	0.931144	0.71	32.9125	Simulation		WT (ic) and ∆atp6	0.931144	0.71	29	20.8	32.9125
	1753552	3115		2301863	3424											WT (ic) x ∆atp6	0.931144	0.71	33.4821	Simulation		WT (ic) and ∆atp6	0.931144	0.71	30	20.8	33.4821
	3152277	1907		2535331	13008											WT (ic) x ∆atp6	0.931144	0.71	32.9522	Simulation		WT (ic) and ∆atp6	0.931144	0.71	31	20.8	32.9522
	3010111	4064		3425238	5373											WT (ic) x ∆atp6	0.931144	0.71	33.232	Simulation		WT (ic) and ∆atp6	0.931144	0.71	32	20.8	33.232
	1937877	6929		2785177	7291											WT (ic) x ∆atp6	0.931144	0.71	33.5875	Simulation		WT (ic) and ∆atp6	0.931144	0.71	33	20.8	33.5875
	2266385	658		1472517	300											WT (ic) x ∆atp6	0.931144	0.71	32.9358	Simulation		WT (ic) and ∆atp6	0.931144	0.71	34	20.8	32.9358
	2083084	406		3040102	9210											WT (ic) x ∆atp6	0.931144	0.71	34.1829	Simulation		WT (ic) and ∆atp6	0.931144	0.71	35	20.8	34.1829
	1752551	4069		2239935	3376											WT (ic) x ∆atp6	0.931144	0.71	33.3658	Simulation		WT (ic) and ∆atp6	0.931144	0.71	36	20.8	33.3658
	2377815	9098		3952638	6953											WT (ic) x ∆atp6	0.931144	0.71	33.5499	Simulation		WT (ic) and ∆atp6	0.931144	0.71	37	20.8	33.5499
	1679102	1363		1798971	8059											WT (ic) x ∆atp6	0.931144	0.71	34.586	Simulation		WT (ic) and ∆atp6	0.931144	0.71	38	20.8	34.586
	1910557	8725		3409978	912											WT (ic) x ∆atp6	0.931144	0.71	33.3562	Simulation		WT (ic) and ∆atp6	0.931144	0.71	39	20.8	33.3562
	2283326	5601		2212367	4396											WT (ic) x ∆atp6	0.931144	0.71	33.7786	Simulation		WT (ic) and ∆atp6	0.931144	0.71	40	20.8	33.7786
	2762811	5050		2011580	1043											WT (ic) x ∆atp6	0.931144	0.71	32.4283	Simulation		WT (ic) and ∆atp6	0.931144	0.71	41	20.8	32.4283
	1697243	680		2128857	636											WT (ic) x ∆atp6	0.931144	0.71	34.318	Simulation		WT (ic) and ∆atp6	0.931144	0.71	42	20.8	34.318
	2573153	756		2218149	8608											WT (ic) x ∆atp6	0.931144	0.71	32.1988	Simulation		WT (ic) and ∆atp6	0.931144	0.71	43	20.8	32.1988
	2478543	417		2818210	14220											WT (ic) x ∆atp6	0.931144	0.71	34.0452	Simulation		WT (ic) and ∆atp6	0.931144	0.71	44	20.8	34.0452
	1960247	5687		2599986	6021											WT (ic) x ∆atp6	0.931144	0.71	32.1358	Simulation		WT (ic) and ∆atp6	0.931144	0.71	45	20.8	32.1358
	1911096	306		2824454	7143											WT (ic) x ∆atp6	0.931144	0.71	32.8379	Simulation		WT (ic) and ∆atp6	0.931144	0.71	46	20.8	32.8379
	2809889	11053		1638989	2352											WT (ic) x ∆atp6	0.931144	0.71	33.4052	Simulation		WT (ic) and ∆atp6	0.931144	0.71	47	20.8	33.4052
	2775558	787		2211873	3901											WT (ic) x ∆atp6	0.931144	0.71	34.885	Simulation		WT (ic) and ∆atp6	0.931144	0.71	48	20.8	34.885
	2052655	478		2196947	7677											WT (ic) x ∆atp6	0.931144	0.71	35.5113	Simulation		WT (ic) and ∆atp6	0.931144	0.71	49	20.8	35.5113
	2342243	623		2451494	3596											WT (ic) x ∆atp6	0.931144	0.71	33.6648	Simulation		WT (ic) and ∆atp6	0.931144	0.71	50	20.8	33.6648
	2601273	470		2477410	8317											WT (ic) x ∆atp6	0.931144	0.71	33.6466	Simulation		WT (ic) and ∆atp6	0.931144	0.71	51	20.8	33.6466
	2224981	275		3762192	15846											WT (ic) x ∆atp6	0.931144	0.71	34.4701	Simulation		WT (ic) and ∆atp6	0.931144	0.71	52	20.8	34.4701
	2823627	408		3486611	6576											WT (ic) x ∆atp6	0.931144	0.71	32.7089	Simulation		WT (ic) and ∆atp6	0.931144	0.71	53	20.8	32.7089
	3156936	1012		3282403	4643											WT (ic) x ∆atp6	0.931144	0.71	32.2868	Simulation		WT (ic) and ∆atp6	0.931144	0.71	54	20.8	32.2868
	2584532	4626		2356621	7797											WT (ic) x ∆atp6	0.931144	0.71	32.1853	Simulation		WT (ic) and ∆atp6	0.931144	0.71	55	20.8	32.1853
	2272925	560		2040444	6003											WT (ic) x ∆atp6	0.931144	0.71	34.7525	Simulation		WT (ic) and ∆atp6	0.931144	0.71	56	20.8	34.7525
	3296706	1161		1562528	3318											WT (ic) x ∆atp6	0.931144	0.71	33.5051	Simulation		WT (ic) and ∆atp6	0.931144	0.71	57	20.8	33.5051
	4484773	550		5088127	6497											WT (ic) x ∆atp6	0.931144	0.71	34.1148	Simulation		WT (ic) and ∆atp6	0.931144	0.71	58	20.8	34.1148
	2844688	802		2748911	11495											WT (ic) x ∆atp6	0.931144	0.71	33.7367	Simulation		WT (ic) and ∆atp6	0.931144	0.71	59	20.8	33.7367
	2123262	578		5347487	20554											WT (ic) x ∆atp6	0.931144	0.71	34.3	Simulation		WT (ic) and ∆atp6	0.931144	0.71	60	20.8	34.3
	2768315	1009		2031237	13771											WT (ic) x ∆atp6	0.931144	0.71	34.5141	Simulation		WT (ic) and ∆atp6	0.931144	0.71	61	20.8	34.5141
	2435348	501		2518759	13404											WT (ic) x ∆atp6	0.931144	0.71	34.0088	Simulation		WT (ic) and ∆atp6	0.931144	0.71	62	20.8	34.0088
	2596176	837		2605970	14106											WT (ic) x ∆atp6	0.931144	0.71	35.1711	Simulation		WT (ic) and ∆atp6	0.931144	0.71	63	20.8	35.1711
	1738543	362		3842729	3905											WT (ic) x ∆atp6	0.931144	0.71	33.1299	Simulation		WT (ic) and ∆atp6	0.931144	0.71	64	20.8	33.1299
	1859749	416		2696035	5746											WT (ic) x ∆atp6	0.931144	0.71	32.328	Simulation		WT (ic) and ∆atp6	0.931144	0.71	65	20.8	32.328
	2567802	2808		6358887	28974											WT (ic) x ∆atp6	0.931144	0.71	33.5972	Simulation		WT (ic) and ∆atp6	0.931144	0.71	66	20.8	33.5972
	2089730	8929		2615837	875											WT (ic) x ∆atp6	0.931144	0.71	32.7623	Simulation		WT (ic) and ∆atp6	0.931144	0.71	67	20.8	32.7623
	2889297	5493		2705633	1776											WT (ic) x ∆atp6	0.931144	0.71	33.3711	Simulation		WT (ic) and ∆atp6	0.931144	0.71	68	20.8	33.3711
	2673146	6700		2932552	16011											WT (ic) x ∆atp6	0.931144	0.71	33.8745	Simulation		WT (ic) and ∆atp6	0.931144	0.71	69	20.8	33.8745
	1765744	2748		2367003	7143											WT (ic) x ∆atp6	0.931144	0.71	33.3545	Simulation		WT (ic) and ∆atp6	0.931144	0.71	70	20.8	33.3545
	3009806	4010		2139216	7902											WT (ic) x ∆atp6	0.931144	0.71	33.5349	Simulation		WT (ic) and ∆atp6	0.931144	0.71	71	20.8	33.5349
	4375520	4522		4356324	9868											WT (ic) x ∆atp6	0.931144	0.71	32.8015	Simulation		WT (ic) and ∆atp6	0.931144	0.71	72	20.8	32.8015
	2120968	2482		2631578	1055											WT (ic) x ∆atp6	0.931144	0.71	33.0871	Simulation		WT (ic) and ∆atp6	0.931144	0.71	73	20.8	33.0871
	3360120	947		1924158	10023											WT (ic) x ∆atp6	0.931144	0.71	33.372	Simulation		WT (ic) and ∆atp6	0.931144	0.71	74	20.8	33.372
	3107906	9112		2997248	7301											WT (ic) x ∆atp6	0.931144	0.71	31.9699	Simulation		WT (ic) and ∆atp6	0.931144	0.71	75	20.8	31.9699
	2280425	295		2099202	6628											WT (ic) x ∆atp6	0.931144	0.71	33.0382	Simulation		WT (ic) and ∆atp6	0.931144	0.71	76	20.8	33.0382
	3250841	1001		3312616	6311											WT (ic) x ∆atp6	0.931144	0.71	33.1221	Simulation		WT (ic) and ∆atp6	0.931144	0.71	77	20.8	33.1221
	2434820	4795		2649403	6437											WT (ic) x ∆atp6	0.931144	0.71	32.8582	Simulation		WT (ic) and ∆atp6	0.931144	0.71	78	20.8	32.8582
	1951199	2896		1707530	8747											WT (ic) x ∆atp6	0.931144	0.71	32.5465	Simulation		WT (ic) and ∆atp6	0.931144	0.71	79	20.8	32.5465
	2370376	4946		4164054	16371											WT (ic) x ∆atp6	0.931144	0.71	33.2123	Simulation		WT (ic) and ∆atp6	0.931144	0.71	80	20.8	33.2123
	2103763	6249		2682665	5750											WT (ic) x ∆atp6	0.931144	0.71	34.4579	Simulation		WT (ic) and ∆atp6	0.931144	0.71	81	20.8	34.4579
	1743718	472		1892465	5902											WT (ic) x ∆atp6	0.931144	0.71	32.8184	Simulation		WT (ic) and ∆atp6	0.931144	0.71	82	20.8	32.8184
	3505736	2878		2533862	9746											WT (ic) x ∆atp6	0.931144	0.71	31.7877	Simulation		WT (ic) and ∆atp6	0.931144	0.71	83	20.8	31.7877
	3056620	823		3074682	12183											WT (ic) x ∆atp6	0.931144	0.71	33.8803	Simulation		WT (ic) and ∆atp6	0.931144	0.71	84	20.8	33.8803
	2219065	463		2442217	5642											WT (ic) x ∆atp6	0.931144	0.71	34.561	Simulation		WT (ic) and ∆atp6	0.931144	0.71	85	20.8	34.561
	3032973	4296		3686307	3860											WT (ic) x ∆atp6	0.931144	0.71	32.0108	Simulation		WT (ic) and ∆atp6	0.931144	0.71	86	20.8	32.0108
	1604885	622		2655615	5568											WT (ic) x ∆atp6	0.931144	0.71	31.3786	Simulation		WT (ic) and ∆atp6	0.931144	0.71	87	20.8	31.3786
	2141077	11077		2266023	573											WT (ic) x ∆atp6	0.931144	0.71	36.0303	Simulation		WT (ic) and ∆atp6	0.931144	0.71	88	20.8	36.0303
	2299830	500		3343457	6839											WT (ic) x ∆atp6	0.931144	0.71	30.9349	Simulation		WT (ic) and ∆atp6	0.931144	0.71	89	20.8	30.9349
	2766516	563		3829889	20075											WT (ic) x ∆atp6	0.931144	0.71	32.0907	Simulation		WT (ic) and ∆atp6	0.931144	0.71	90	20.8	32.0907
	1921083	4750		3472474	16763											WT (ic) x ∆atp6	0.931144	0.71	33.4094	Simulation		WT (ic) and ∆atp6	0.931144	0.71	91	20.8	33.4094
	3634090	4421		2381299	4165											WT (ic) x ∆atp6	0.931144	0.71	34.7235	Simulation		WT (ic) and ∆atp6	0.931144	0.71	92	20.8	34.7235
	3162016	1269		3668856	756											WT (ic) x ∆atp6	0.931144	0.71	34.1138	Simulation		WT (ic) and ∆atp6	0.931144	0.71	93	20.8	34.1138
	2397989	3939		2596730	901											WT (ic) x ∆atp6	0.931144	0.71	33.0412	Simulation		WT (ic) and ∆atp6	0.931144	0.71	94	20.8	33.0412
	2554095	11114		2327262	812											WT (ic) x ∆atp6	0.931144	0.71	33.4252	Simulation		WT (ic) and ∆atp6	0.931144	0.71	95	20.8	33.4252
	3650521	7783		1798641	8640											WT (ic) x ∆atp6	0.931144	0.71	32.1065	Simulation		WT (ic) and ∆atp6	0.931144	0.71	96	20.8	32.1065
	2645508	820		2195341	475											WT (ic) x ∆atp6	0.931144	0.71	34.3561	Simulation		WT (ic) and ∆atp6	0.931144	0.71	97	20.8	34.3561
	2284135	488		2841296	5175											WT (ic) x ∆atp6	0.931144	0.71	34.3216	Simulation		WT (ic) and ∆atp6	0.931144	0.71	98	20.8	34.3216
	1924322	591		2195880	5913											WT (ic) x ∆atp6	0.931144	0.71	33.5132	Simulation		WT (ic) and ∆atp6	0.931144	0.71	99	20.8	33.5132
	3380462	5502		3045191	8449											WT (ic) x WT (ic)	1.01095	0.93	45.9763	Simulation		WT (ic) and ∆atp6	0.931144	1	0	20.8	42.132
	2093961	1895		3431538	7749											WT (ic) x WT (ic)	1.01095	0.93	47.1885	Simulation		WT (ic) and ∆atp6	0.931144	1	1	20.8	41.8472
	3401634	11406		1826131	711											WT (ic) x WT (ic)	1.01095	0.93	47.0621	Simulation		WT (ic) and ∆atp6	0.931144	1	2	20.8	42.0053
	3427211	3264		1651457	351											WT (ic) x WT (ic)	1.01095	0.93	47.9733	Simulation		WT (ic) and ∆atp6	0.931144	1	3	20.8	43.3811
	1648503	3657		3589336	14404											WT (ic) x WT (ic)	1.01095	0.93	46.4048	Simulation		WT (ic) and ∆atp6	0.931144	1	4	20.8	42.155
	2081878	410		3082088	10307											WT (ic) x WT (ic)	1.01095	0.93	47.1149	Simulation		WT (ic) and ∆atp6	0.931144	1	5	20.8	41.897
	3922180	18553		1342368	3369											WT (ic) x WT (ic)	1.01095	0.93	47.8099	Simulation		WT (ic) and ∆atp6	0.931144	1	6	20.8	41.5326
	1615119	454		3617237	16743											WT (ic) x WT (ic)	1.01095	0.93	47.0612	Simulation		WT (ic) and ∆atp6	0.931144	1	7	20.8	42.8781
	2136695	2601		4502974	19746											WT (ic) x WT (ic)	1.01095	0.93	46.8075	Simulation		WT (ic) and ∆atp6	0.931144	1	8	20.8	44.2957
	2815037	5635		2407442	3741											WT (ic) x WT (ic)	1.01095	0.93	45.1193	Simulation		WT (ic) and ∆atp6	0.931144	1	9	20.8	41.3656
	1684977	3116		2050356	960											WT (ic) x WT (ic)	1.01095	0.93	44.943	Simulation		WT (ic) and ∆atp6	0.931144	0.9	0	20.8	39.3989
	2597580	375		2880712	13822											WT (ic) x WT (ic)	1.01095	0.93	47.5425	Simulation		WT (ic) and ∆atp6	0.931144	0.9	1	20.8	39.6752
	2340070	586		2125729	2123											WT (ic) x WT (ic)	1.01095	0.93	46.5368	Simulation		WT (ic) and ∆atp6	0.931144	0.9	2	20.8	39.7299
	2474040	1755		2453387	2261											WT (ic) x WT (ic)	1.01095	0.93	47.3827	Simulation		WT (ic) and ∆atp6	0.931144	0.9	3	20.8	37.6535
	2028382	470		1755391	5811											WT (ic) x WT (ic)	1.01095	0.93	48.1546	Simulation		WT (ic) and ∆atp6	0.931144	0.9	4	20.8	37.5142
	4905205	697		2744189	9103											WT (ic) x WT (ic)	1.01095	0.93	46.7278	Simulation		WT (ic) and ∆atp6	0.931144	0.9	5	20.8	40.4332
	3789089	2564		2281660	15059											WT (ic) x WT (ic)	1.01095	0.93	45.5767	Simulation		WT (ic) and ∆atp6	0.931144	0.9	6	20.8	39.361
	3603869	5167		1836887	4925											WT (ic) x WT (ic)	1.01095	0.93	48.042	Simulation		WT (ic) and ∆atp6	0.931144	0.9	7	20.8	40.7968
	2981874	13123		2672392	5524											WT (ic) x WT (ic)	1.01095	0.93	45.172	Simulation		WT (ic) and ∆atp6	0.931144	0.9	8	20.8	38.425
	2932034	11417		3369105	11646											WT (ic) x WT (ic)	1.01095	0.93	47.4398	Simulation		WT (ic) and ∆atp6	0.931144	0.9	9	20.8	39.0667
	1522649	325		3392358	7611											WT (ic) x WT (ic)	1.01095	0.93	47.4889	Simulation		WT (ic) and ∆atp6	0.931144	0.8	0	20.8	35.9152
	2711759	4509		4561874	22553											WT (ic) x WT (ic)	1.01095	0.93	47.3055	Simulation		WT (ic) and ∆atp6	0.931144	0.8	1	20.8	35.1909
	2460535	369		2889723	5535											WT (ic) x WT (ic)	1.01095	0.93	48.7864	Simulation		WT (ic) and ∆atp6	0.931144	0.8	2	20.8	36.3809
	4214095	996		3325274	875											WT (ic) x WT (ic)	1.01095	0.93	46.9439	Simulation		WT (ic) and ∆atp6	0.931144	0.8	3	20.8	36.7842
	1920307	703		3497727	21659											WT (ic) x WT (ic)	1.01095	0.93	46.2323	Simulation		WT (ic) and ∆atp6	0.931144	0.8	4	20.8	35.5232
	2591276	1903		2294754	5569											WT (ic) x WT (ic)	1.01095	0.93	47.9187	Simulation		WT (ic) and ∆atp6	0.931144	0.8	5	20.8	35.8132
	2184800	5567		4735704	16087											WT (ic) x WT (ic)	1.01095	0.93	46.7694	Simulation		WT (ic) and ∆atp6	0.931144	0.8	6	20.8	35.1364
	2561422	11561		1839246	4153											WT (ic) x WT (ic)	1.01095	0.93	46.4861	Simulation		WT (ic) and ∆atp6	0.931144	0.8	7	20.8	36.4508
	2138117	352		2072161	7399											WT (ic) x WT (ic)	1.01095	0.93	48.023	Simulation		WT (ic) and ∆atp6	0.931144	0.8	8	20.8	35.3967
	4204760	7697		2346025	1425											WT (ic) x WT (ic)	1.01095	0.93	46.9964	Simulation		WT (ic) and ∆atp6	0.931144	0.8	9	20.8	36.7221
	1803180	3696		3327398	14463											WT (ic) x WT (ic)	1.01095	0.93	47.2226	Simulation		WT (ic) and ∆atp6	0.931144	0.7	0	20.8	32.934
	3375862	1184		4973971	10028											WT (ic) x WT (ic)	1.01095	0.93	48.1078	Simulation		WT (ic) and ∆atp6	0.931144	0.7	1	20.8	32.7534
	3137954	1954		5199427	14852											WT (ic) x WT (ic)	1.01095	0.93	44.7136	Simulation		WT (ic) and ∆atp6	0.931144	0.7	2	20.8	32.3163
	2265048	553		2142726	12727											WT (ic) x WT (ic)	1.01095	0.93	47.8192	Simulation		WT (ic) and ∆atp6	0.931144	0.7	3	20.8	31.6315
	2381376	599		2619303	6613											WT (ic) x WT (ic)	1.01095	0.93	48.5057	Simulation		WT (ic) and ∆atp6	0.931144	0.7	4	20.8	31.7789
	2229965	6590		2619041	627											WT (ic) x WT (ic)	1.01095	0.93	46.4387	Simulation		WT (ic) and ∆atp6	0.931144	0.7	5	20.8	34.7996
	4304786	973		3642494	16657											WT (ic) x WT (ic)	1.01095	0.93	46.5934	Simulation		WT (ic) and ∆atp6	0.931144	0.7	6	20.8	34.9276
	3379945	6740		1556883	3706											WT (ic) x WT (ic)	1.01095	0.93	47.6909	Simulation		WT (ic) and ∆atp6	0.931144	0.7	7	20.8	33.4111
	4059093	16564		2422216	10290											WT (ic) x WT (ic)	1.01095	0.93	47.429	Simulation		WT (ic) and ∆atp6	0.931144	0.7	8	20.8	32.6858
	3563046	6959		2248644	4351											WT (ic) x WT (ic)	1.01095	0.93	45.6801	Simulation		WT (ic) and ∆atp6	0.931144	0.7	9	20.8	32.5954
	2194162	565		1997993	4822											WT (ic) x WT (ic)	1.01095	0.93	47.4544	Simulation		WT (ic) and ∆atp6	0.931144	0.6	0	20.8	30.2815
	2563784	1149		2038472	3801											WT (ic) x WT (ic)	1.01095	0.93	48.9161	Simulation		WT (ic) and ∆atp6	0.931144	0.6	1	20.8	30.2135
	2714911	2760		3004407	5821											WT (ic) x WT (ic)	1.01095	0.93	47.523	Simulation		WT (ic) and ∆atp6	0.931144	0.6	2	20.8	31.152
	3309035	748		3496823	948											WT (ic) x WT (ic)	1.01095	0.93	46.9915	Simulation		WT (ic) and ∆atp6	0.931144	0.6	3	20.8	30.3323
	2094934	3089		2756158	6124											WT (ic) x WT (ic)	1.01095	0.93	44.547	Simulation		WT (ic) and ∆atp6	0.931144	0.6	4	20.8	29.8103
	2670658	13132		2664655	5773											WT (ic) x WT (ic)	1.01095	0.93	46.6181	Simulation		WT (ic) and ∆atp6	0.931144	0.6	5	20.8	31.0266
	2479851	595		1942940	8443											WT (ic) x WT (ic)	1.01095	0.93	46.703	Simulation		WT (ic) and ∆atp6	0.931144	0.6	6	20.8	30.4178
	2393249	4006		3309116	679											WT (ic) x WT (ic)	1.01095	0.93	47.2087	Simulation		WT (ic) and ∆atp6	0.931144	0.6	7	20.8	30.3408
	2059290	362		2250575	6433											WT (ic) x WT (ic)	1.01095	0.93	46.636	Simulation		WT (ic) and ∆atp6	0.931144	0.6	8	20.8	31.5177
	2410079	1030		1669194	468											WT (ic) x WT (ic)	1.01095	0.93	47.3254	Simulation		WT (ic) and ∆atp6	0.931144	0.6	9	20.8	29.633
	3285654	839		2196608	10776											WT (ic) x WT (ic)	1.01095	0.93	45.8531	Simulation		WT (ic) and ∆atp6	0.931144	0.5	0	20.8	28.5297
	3332028	9486		2099510	617											WT (ic) x WT (ic)	1.01095	0.93	46.6848	Simulation		WT (ic) and ∆atp6	0.931144	0.5	1	20.8	25.9075
	1970104	2253		3191904	991											WT (ic) x WT (ic)	1.01095	0.93	46.021	Simulation		WT (ic) and ∆atp6	0.931144	0.5	2	20.8	28.4353
	3002070	11137		2730203	7277											WT (ic) x WT (ic)	1.01095	0.93	47.2042	Simulation		WT (ic) and ∆atp6	0.931144	0.5	3	20.8	27.576
	2706586	12710		2488783	6872											WT (ic) x WT (ic)	1.01095	0.93	46.0841	Simulation		WT (ic) and ∆atp6	0.931144	0.5	4	20.8	27.0226
	2040602	417		2858140	9938											WT (ic) x WT (ic)	1.01095	0.93	46.6022	Simulation		WT (ic) and ∆atp6	0.931144	0.5	5	20.8	26.7572
	2836937	3045		1824312	5752											WT (ic) x WT (ic)	1.01095	0.93	48.0169	Simulation		WT (ic) and ∆atp6	0.931144	0.5	6	20.8	27.2953
	2890250	16107		3366857	8690											WT (ic) x WT (ic)	1.01095	0.93	47.0032	Simulation		WT (ic) and ∆atp6	0.931144	0.5	7	20.8	27.1461
	2865060	3338		2376393	18288											WT (ic) x WT (ic)	1.01095	0.93	46.8815	Simulation		WT (ic) and ∆atp6	0.931144	0.5	8	20.8	26.1976
	3288891	5100		2943068	13224											WT (ic) x WT (ic)	1.01095	0.93	47.3898	Simulation		WT (ic) and ∆atp6	0.931144	0.5	9	20.8	27.645
	2364195	515		1796419	634											WT (ic) x WT (ic)	1.01095	0.93	47.2207	Simulation		WT (ic) and ∆atp6	0.931144	0.4	0	20.8	21.5086
	2104404	839		2617398	550											WT (ic) x WT (ic)	1.01095	0.93	46.2334	Simulation		WT (ic) and ∆atp6	0.931144	0.4	1	20.8	22.5681
	2989095	3698		1808942	5360											WT (ic) x WT (ic)	1.01095	0.93	46.6426	Simulation		WT (ic) and ∆atp6	0.931144	0.4	2	20.8	21.7382
	2289187	334		3999345	1150											WT (ic) x WT (ic)	1.01095	0.93	45.6269	Simulation		WT (ic) and ∆atp6	0.931144	0.4	3	20.8	21.2472
	2379039	4457		3134677	924											WT (ic) x WT (ic)	1.01095	0.93	45.6749	Simulation		WT (ic) and ∆atp6	0.931144	0.4	4	20.8	20.8737
	3443289	6804		2048357	11021											WT (ic) x WT (ic)	1.01095	0.93	48.1453	Simulation		WT (ic) and ∆atp6	0.931144	0.4	5	20.8	20.8009
	1594089	8359		2052497	3800											WT (ic) x WT (ic)	1.01095	0.93	45.7991	Simulation		WT (ic) and ∆atp6	0.931144	0.4	6	20.8	22.2795
	3544705	945		3845145	21264											WT (ic) x WT (ic)	1.01095	0.93	48.514	Simulation		WT (ic) and ∆atp6	0.931144	0.4	7	20.8	23.0817
	1904869	375		2836589	986											WT (ic) x WT (ic)	1.01095	0.93	47.702	Simulation		WT (ic) and ∆atp6	0.931144	0.4	8	20.8	23.0108
	1820358	313		2078318	6500											WT (ic) x WT (ic)	1.01095	0.93	47.4903	Simulation		WT (ic) and ∆atp6	0.931144	0.4	9	20.8	22.0044
	2804321	6521		2692299	12499											WT (ic) x WT (ic)	1.01095	0.93	46.8402	Simulation		WT (ic) and ∆atp6	0.931144	0.3	0	20.8	17.1104
	2101966	3381		2734527	3967											WT (ic) x WT (ic)	1.01095	0.93	48.1708	Simulation		WT (ic) and ∆atp6	0.931144	0.3	1	20.8	17.3153
	3944319	11809		2944031	15336											WT (ic) x WT (ic)	1.01095	0.93	47.0515	Simulation		WT (ic) and ∆atp6	0.931144	0.3	2	20.8	16.7437
	2221673	286		2409165	7502											WT (ic) x WT (ic)	1.01095	0.93	46.146	Simulation		WT (ic) and ∆atp6	0.931144	0.3	3	20.8	17.0994
	2375362	551		2316110	11474											WT (ic) x WT (ic)	1.01095	0.93	45.2224	Simulation		WT (ic) and ∆atp6	0.931144	0.3	4	20.8	18.3327
	1909946	361		3302694	14688											WT (ic) x WT (ic)	1.01095	0.93	46.7074	Simulation		WT (ic) and ∆atp6	0.931144	0.3	5	20.8	16.7714
	1581653	472		2901111	11871											WT (ic) x WT (ic)	1.01095	0.93	46.592	Simulation		WT (ic) and ∆atp6	0.931144	0.3	6	20.8	16.2146
	3530147	7411		3196899	6801											WT (ic) x WT (ic)	1.01095	0.93	48.7124	Simulation		WT (ic) and ∆atp6	0.931144	0.3	7	20.8	14.6303
	2812689	4626		4615920	7857											WT (ic) x WT (ic)	1.01095	0.93	45.8	Simulation		WT (ic) and ∆atp6	0.931144	0.3	8	20.8	17.2026
	1783499	6147		2585621	10560											WT (ic) x WT (ic)	1.01095	0.93	47.7853	Simulation		WT (ic) and ∆atp6	0.931144	0.3	9	20.8	15.8686
	1850856	2970		2701556	7240											WT (ic) x WT (ic)	1.01095	0.93	46.9511	Simulation		WT (ic) and ∆atp6	0.931144	0.2	0	20.8	12.5515
	4214807	9823		2199646	7650											WT (ic) x WT (ic)	1.01095	0.93	47.0436	Simulation		WT (ic) and ∆atp6	0.931144	0.2	1	20.8	11.1747
	2169928	632		1716426	11036											WT (ic) x WT (ic)	1.01095	0.93	46.977	Simulation		WT (ic) and ∆atp6	0.931144	0.2	2	20.8	11.4335
	2392196	749		2547210	4468											WT (ic) x WT (ic)	1.01095	0.93	47.7601	Simulation		WT (ic) and ∆atp6	0.931144	0.2	3	20.8	13.2644
	2485087	999		2529168	2739											WT (ic) x WT (ic)	1.01095	0.93	48.5949	Simulation		WT (ic) and ∆atp6	0.931144	0.2	4	20.8	10.3568
	1998252	398		1749294	372											WT (ic) x WT (ic)	1.01095	0.93	48.4022	Simulation		WT (ic) and ∆atp6	0.931144	0.2	5	20.8	11.4509
	1771819	8900		3176094	12429											WT (ic) x WT (ic)	1.01095	0.93	46.4205	Simulation		WT (ic) and ∆atp6	0.931144	0.2	6	20.8	11.2434
	2457850	3500		1885126	595											WT (ic) x WT (ic)	1.01095	0.93	47.4716	Simulation		WT (ic) and ∆atp6	0.931144	0.2	7	20.8	11.661
	3553010	878		2532969	8141											WT (ic) x WT (ic)	1.01095	0.93	45.0496	Simulation		WT (ic) and ∆atp6	0.931144	0.2	8	20.8	11.3162
	1800145	2037		3022653	8646											WT (ic) x WT (ic)	1.01095	0.93	48.7594	Simulation		WT (ic) and ∆atp6	0.931144	0.2	9	20.8	10.4637
	2068763	4349		2403307	8590											WT (ic) x WT (ic)	1.01095	0.93	46.2744	Simulation		WT (ic) and ∆atp6	0.931144	0.1	0	20.8	7.67049
	3368172	644		3342072	8825											WT (ic) x WT (ic)	1.01095	0.93	47.7236	Simulation		WT (ic) and ∆atp6	0.931144	0.1	1	20.8	6.72579
	1797445	3841		2758122	10068											WT (ic) x WT (ic)	1.01095	0.93	47.6582	Simulation		WT (ic) and ∆atp6	0.931144	0.1	2	20.8	6.78045
	1945088	308		4643908	13108											WT (ic) x WT (ic)	1.01095	0.93	46.6973	Simulation		WT (ic) and ∆atp6	0.931144	0.1	3	20.8	5.95319
	2306586	757		3025732	12965											WT (ic) x WT (ic)	1.01095	0.93	46.7206	Simulation		WT (ic) and ∆atp6	0.931144	0.1	4	20.8	7.01437
	2242710	2736		2977015	4161											WT (ic) x WT (ic)	1.01095	0.93	46.9228	Simulation		WT (ic) and ∆atp6	0.931144	0.1	5	20.8	5.43841
	2714288	799		2560293	621											WT (ic) x WT (ic)	1.01095	0.93	46.7685	Simulation		WT (ic) and ∆atp6	0.931144	0.1	6	20.8	6.51154
	3500998	4619		1904397	7810											WT (ic) x WT (ic)	1.01095	0.93	48.1521	Simulation		WT (ic) and ∆atp6	0.931144	0.1	7	20.8	6.5695
	1859304	3635		1597131	3104											WT (ic) x WT (ic)	1.01095	0.93	48.5667	Simulation		WT (ic) and ∆atp6	0.931144	0.1	8	20.8	7.80818
	1823943	262		4045042	5264											WT (ic) x WT (ic)	1.01095	0.93	46.6809	Simulation		WT (ic) and ∆atp6	0.931144	0.1	9	20.8	6.58544
	3248637	7890		1659558	2739											WT (ic) x WT (il)	0.99703	1.31	54.8394	Simulation		WT (ic) and ∆cob	1.02862	1.07	0	20.8	53.224
	1948048	641		2361269	796											WT (ic) x WT (il)	0.99703	1.31	56.0432	Simulation		WT (ic) and ∆cob	1.02862	1.07	1	20.8	52.0553
	1796334	5589		2187196	8444											WT (ic) x WT (il)	0.99703	1.31	56.1402	Simulation		WT (ic) and ∆cob	1.02862	1.07	2	20.8	52.1508
	2333925	5202		3212029	2792											WT (ic) x WT (il)	0.99703	1.31	56.3063	Simulation		WT (ic) and ∆cob	1.02862	1.07	3	20.8	52.2067
	1947359	9822		2229005	10211											WT (ic) x WT (il)	0.99703	1.31	54.6282	Simulation		WT (ic) and ∆cob	1.02862	1.07	4	20.8	54.2596
	1765703	307		2537775	9454											WT (ic) x WT (il)	0.99703	1.31	57.2447	Simulation		WT (ic) and ∆cob	1.02862	1.07	5	20.8	54.131
	3374100	797		3155772	6370											WT (ic) x WT (il)	0.99703	1.31	56.1716	Simulation		WT (ic) and ∆cob	1.02862	1.07	6	20.8	53.608
	2145925	675		2523686	448											WT (ic) x WT (il)	0.99703	1.31	53.9897	Simulation		WT (ic) and ∆cob	1.02862	1.07	7	20.8	54.4675
	2195687	8262		2685169	15798											WT (ic) x WT (il)	0.99703	1.31	56.1063	Simulation		WT (ic) and ∆cob	1.02862	1.07	8	20.8	53.2481
	2165197	569		3041676	5284											WT (ic) x WT (il)	0.99703	1.31	57.1254	Simulation		WT (ic) and ∆cob	1.02862	1.07	9	20.8	53.0178
	3539275	794		3699883	13843											WT (ic) x WT (il)	0.99703	1.31	56.169	Simulation		WT (ic) and ∆cob	1.02862	1.07	10	20.8	53.979
	2437762	383		1978699	4027											WT (ic) x WT (il)	0.99703	1.31	56.3224	Simulation		WT (ic) and ∆cob	1.02862	1.07	11	20.8	53.454
	1796397	231		4164624	17007											WT (ic) x WT (il)	0.99703	1.31	56.2721	Simulation		WT (ic) and ∆cob	1.02862	1.07	12	20.8	52.8349
	2953520	627		2450453	7487											WT (ic) x WT (il)	0.99703	1.31	55.8887	Simulation		WT (ic) and ∆cob	1.02862	1.07	13	20.8	52.2144
	1900962	3486		2517316	7866											WT (ic) x WT (il)	0.99703	1.31	54.7298	Simulation		WT (ic) and ∆cob	1.02862	1.07	14	20.8	53.1567
	1745741	482		2320130	5115											WT (ic) x WT (il)	0.99703	1.31	57.4497	Simulation		WT (ic) and ∆cob	1.02862	1.07	15	20.8	51.9158
	2036447	7339		1790245	3823											WT (ic) x WT (il)	0.99703	1.31	56.0494	Simulation		WT (ic) and ∆cob	1.02862	1.07	16	20.8	53.018
	2403440	3996		2158449	6135											WT (ic) x WT (il)	0.99703	1.31	57.9964	Simulation		WT (ic) and ∆cob	1.02862	1.07	17	20.8	53.6252
	3206711	10381		2054146	5725											WT (ic) x WT (il)	0.99703	1.31	56.6022	Simulation		WT (ic) and ∆cob	1.02862	1.07	18	20.8	52.211
	2337420	564		3809505	13015											WT (ic) x WT (il)	0.99703	1.31	55.5937	Simulation		WT (ic) and ∆cob	1.02862	1.07	19	20.8	52.6832
	2845648	824		3613035	19513											WT (ic) x WT (il)	0.99703	1.31	55.3171	Simulation		WT (ic) and ∆cob	1.02862	1.07	20	20.8	51.8836
	5478124	20125		2298958	8735											WT (ic) x WT (il)	0.99703	1.31	56.1281	Simulation		WT (ic) and ∆cob	1.02862	1.07	21	20.8	51.7315
	2970299	11806		2584638	14444											WT (ic) x WT (il)	0.99703	1.31	54.9159	Simulation		WT (ic) and ∆cob	1.02862	1.07	22	20.8	53.5371
	2305139	3001		2968766	857											WT (ic) x WT (il)	0.99703	1.31	56.1985	Simulation		WT (ic) and ∆cob	1.02862	1.07	23	20.8	53.5825
	2344366	2551		2969545	15203											WT (ic) x WT (il)	0.99703	1.31	56.9568	Simulation		WT (ic) and ∆cob	1.02862	1.07	24	20.8	52.3447
	4173040	973		3790164	880											WT (ic) x WT (il)	0.99703	1.31	56.8736	Simulation		WT (ic) and ∆cob	1.02862	1.07	25	20.8	54.6552
	2376667	11324		2482228	5013											WT (ic) x WT (il)	0.99703	1.31	56.7562	Simulation		WT (ic) and ∆cob	1.02862	1.07	26	20.8	50.9854
	1654622	456		2100796	3557											WT (ic) x WT (il)	0.99703	1.31	54.837	Simulation		WT (ic) and ∆cob	1.02862	1.07	27	20.8	52.5065
	1627074	8903		2702265	11850											WT (ic) x WT (il)	0.99703	1.31	56.2251	Simulation		WT (ic) and ∆cob	1.02862	1.07	28	20.8	53.7759
	2213013	3867		2216908	6029											WT (ic) x WT (il)	0.99703	1.31	56.78	Simulation		WT (ic) and ∆cob	1.02862	1.07	29	20.8	52.7092
	3009177	576		2767460	7840											WT (ic) x WT (il)	0.99703	1.31	57.4752	Simulation		WT (ic) and ∆cob	1.02862	1.07	30	20.8	52.6301
	3180480	697		1691145	6071											WT (ic) x WT (il)	0.99703	1.31	55.1797	Simulation		WT (ic) and ∆cob	1.02862	1.07	31	20.8	52.7278
	2524489	7666		2218008	6453											WT (ic) x WT (il)	0.99703	1.31	57.7182	Simulation		WT (ic) and ∆cob	1.02862	1.07	32	20.8	53.6701
	3457740	1297		1923309	4166											WT (ic) x WT (il)	0.99703	1.31	55.8452	Simulation		WT (ic) and ∆cob	1.02862	1.07	33	20.8	53.5785
	2840751	5930		1745749	291											WT (ic) x WT (il)	0.99703	1.31	56.7303	Simulation		WT (ic) and ∆cob	1.02862	1.07	34	20.8	54.4284
	2703307	6248		2360478	6871											WT (ic) x WT (il)	0.99703	1.31	55.4165	Simulation		WT (ic) and ∆cob	1.02862	1.07	35	20.8	54.549
	3231101	4895		5074550	12391											WT (ic) x WT (il)	0.99703	1.31	55.8719	Simulation		WT (ic) and ∆cob	1.02862	1.07	36	20.8	52.6463
	2536439	367		3275134	12423											WT (ic) x WT (il)	0.99703	1.31	56.2093	Simulation		WT (ic) and ∆cob	1.02862	1.07	37	20.8	51.719
	3232131	7357		2933797	2429											WT (ic) x WT (il)	0.99703	1.31	56.8264	Simulation		WT (ic) and ∆cob	1.02862	1.07	38	20.8	51.4711
	2407815	589		2287262	5642											WT (ic) x WT (il)	0.99703	1.31	55.6792	Simulation		WT (ic) and ∆cob	1.02862	1.07	39	20.8	54.4579
	1983347	535		2092849	763											WT (ic) x WT (il)	0.99703	1.31	57.5588	Simulation		WT (ic) and ∆cob	1.02862	1.07	40	20.8	51.3386
	2003808	553		2280830	8073											WT (ic) x WT (il)	0.99703	1.31	56.5177	Simulation		WT (ic) and ∆cob	1.02862	1.07	41	20.8	53.5461
	2119871	490		2259969	11850											WT (ic) x WT (il)	0.99703	1.31	56.6068	Simulation		WT (ic) and ∆cob	1.02862	1.07	42	20.8	53.2345
	3590133	617		2636025	10440											WT (ic) x WT (il)	0.99703	1.31	55.3625	Simulation		WT (ic) and ∆cob	1.02862	1.07	43	20.8	52.6708
	2928657	740		2242404	9643											WT (ic) x WT (il)	0.99703	1.31	56.2831	Simulation		WT (ic) and ∆cob	1.02862	1.07	44	20.8	52.1543
	2883934	1443		2325163	10910											WT (ic) x WT (il)	0.99703	1.31	55.6658	Simulation		WT (ic) and ∆cob	1.02862	1.07	45	20.8	53.3542
	3747617	5557		1830766	6530											WT (ic) x WT (il)	0.99703	1.31	56.4915	Simulation		WT (ic) and ∆cob	1.02862	1.07	46	20.8	51.5701
	3394260	7547		3539650	13340											WT (ic) x WT (il)	0.99703	1.31	56.5048	Simulation		WT (ic) and ∆cob	1.02862	1.07	47	20.8	51.126
	4919458	20625		2256684	440											WT (ic) x WT (il)	0.99703	1.31	56.2694	Simulation		WT (ic) and ∆cob	1.02862	1.07	48	20.8	53.6395
	3246889	10860		3471094	6524											WT (ic) x WT (il)	0.99703	1.31	56.5799	Simulation		WT (ic) and ∆cob	1.02862	1.07	49	20.8	54.1559
	3198433	815		2876836	5473											WT (ic) x WT (il)	0.99703	1.31	55.0772	Simulation		WT (ic) and ∆cob	1.02862	1.07	50	20.8	52.6607
	2227504	6750		2138323	5423											WT (ic) x WT (il)	0.99703	1.31	56.4933	Simulation		WT (ic) and ∆cob	1.02862	1.07	51	20.8	55.1359
	1848993	198		2989903	8801											WT (ic) x WT (il)	0.99703	1.31	57.8374	Simulation		WT (ic) and ∆cob	1.02862	1.07	52	20.8	54.3443
	1830620	469		2484365	6075											WT (ic) x WT (il)	0.99703	1.31	55.489	Simulation		WT (ic) and ∆cob	1.02862	1.07	53	20.8	51.4605
	2281917	2087		2536507	4489											WT (ic) x WT (il)	0.99703	1.31	57.0367	Simulation		WT (ic) and ∆cob	1.02862	1.07	54	20.8	51.9944
	2913231	856		3575634	10263											WT (ic) x WT (il)	0.99703	1.31	55.3356	Simulation		WT (ic) and ∆cob	1.02862	1.07	55	20.8	55.0732
	2581157	6615		2671556	4762											WT (ic) x WT (il)	0.99703	1.31	56.4242	Simulation		WT (ic) and ∆cob	1.02862	1.07	56	20.8	52.7716
	2707875	875		1617921	7017											WT (ic) x WT (il)	0.99703	1.31	56.3409	Simulation		WT (ic) and ∆cob	1.02862	1.07	57	20.8	51.583
	3731179	15576		2557169	10788											WT (ic) x WT (il)	0.99703	1.31	54.8407	Simulation		WT (ic) and ∆cob	1.02862	1.07	58	20.8	52.3148
	1817020	801		2409997	5483											WT (ic) x WT (il)	0.99703	1.31	56.4871	Simulation		WT (ic) and ∆cob	1.02862	1.07	59	20.8	51.5641
	2860437	3090		2050220	3141											WT (ic) x WT (il)	0.99703	1.31	55.6065	Simulation		WT (ic) and ∆cob	1.02862	1.07	60	20.8	52.5846
	1609384	9225		2312361	567											WT (ic) x WT (il)	0.99703	1.31	56.6674	Simulation		WT (ic) and ∆cob	1.02862	1.07	61	20.8	52.1092
	1992838	1659		3292575	4076											WT (ic) x WT (il)	0.99703	1.31	56.2875	Simulation		WT (ic) and ∆cob	1.02862	1.07	62	20.8	52.8608
	3428895	1259		1981392	441											WT (ic) x WT (il)	0.99703	1.31	57.2668	Simulation		WT (ic) and ∆cob	1.02862	1.07	63	20.8	52.5478
	2315632	2023		3408662	8875											WT (ic) x WT (il)	0.99703	1.31	55.7023	Simulation		WT (ic) and ∆cob	1.02862	1.07	64	20.8	54.7676
	2104891	536		2670378	10158											WT (ic) x WT (il)	0.99703	1.31	56.4827	Simulation		WT (ic) and ∆cob	1.02862	1.07	65	20.8	53.7138
	2100427	3124		3140745	7268											WT (ic) x WT (il)	0.99703	1.31	55.4801	Simulation		WT (ic) and ∆cob	1.02862	1.07	66	20.8	53.5599
	2011835	585		3287764	7064											WT (ic) x WT (il)	0.99703	1.31	55.9312	Simulation		WT (ic) and ∆cob	1.02862	1.07	67	20.8	54.8937
	1597368	3140		1516016	2522											WT (ic) x WT (il)	0.99703	1.31	56.6073	Simulation		WT (ic) and ∆cob	1.02862	1.07	68	20.8	54.521
	2778803	511		2046572	590											WT (ic) x WT (il)	0.99703	1.31	57.2322	Simulation		WT (ic) and ∆cob	1.02862	1.07	69	20.8	54.3392
	2092268	372		3320817	10213											WT (ic) x WT (il)	0.99703	1.31	56.211	Simulation		WT (ic) and ∆cob	1.02862	1.07	70	20.8	51.9641
	2707320	10463		3152811	545											WT (ic) x WT (il)	0.99703	1.31	55.7804	Simulation		WT (ic) and ∆cob	1.02862	1.07	71	20.8	52.6246
	1515400	322		4061846	19779											WT (ic) x WT (il)	0.99703	1.31	56.5179	Simulation		WT (ic) and ∆cob	1.02862	1.07	72	20.8	54.2738
	1705432	426		3703029	13996											WT (ic) x WT (il)	0.99703	1.31	57.2729	Simulation		WT (ic) and ∆cob	1.02862	1.07	73	20.8	52.636
	2028931	5302		5186173	15964											WT (ic) x WT (il)	0.99703	1.31	57.082	Simulation		WT (ic) and ∆cob	1.02862	1.07	74	20.8	54.4105
	1911697	6533		2145286	7205											WT (ic) x WT (il)	0.99703	1.31	56.6692	Simulation		WT (ic) and ∆cob	1.02862	1.07	75	20.8	55.3304
	4081122	12534		2900018	7648											WT (ic) x WT (il)	0.99703	1.31	56.402	Simulation		WT (ic) and ∆cob	1.02862	1.07	76	20.8	53.9056
	1693233	5364		1727778	9831											WT (ic) x WT (il)	0.99703	1.31	55.2155	Simulation		WT (ic) and ∆cob	1.02862	1.07	77	20.8	53.4128
	3998608	9743		2682820	5067											WT (ic) x WT (il)	0.99703	1.31	57.5668	Simulation		WT (ic) and ∆cob	1.02862	1.07	78	20.8	51.8527
	2550478	504		2640057	4265											WT (ic) x WT (il)	0.99703	1.31	56.848	Simulation		WT (ic) and ∆cob	1.02862	1.07	79	20.8	53.9638
	2810340	6393		3569221	7584											WT (ic) x WT (il)	0.99703	1.31	54.4259	Simulation		WT (ic) and ∆cob	1.02862	1.07	80	20.8	53.0895
	2603219	2718		2304848	6170											WT (ic) x WT (il)	0.99703	1.31	55.6785	Simulation		WT (ic) and ∆cob	1.02862	1.07	81	20.8	52.5758
	3287199	1012		2094083	1811											WT (ic) x WT (il)	0.99703	1.31	56.9358	Simulation		WT (ic) and ∆cob	1.02862	1.07	82	20.8	52.3327
	2101925	6163		1967102	3149											WT (ic) x WT (il)	0.99703	1.31	55.7257	Simulation		WT (ic) and ∆cob	1.02862	1.07	83	20.8	53.858
	6112926	22115		3099903	1115											WT (ic) x WT (il)	0.99703	1.31	55.6221	Simulation		WT (ic) and ∆cob	1.02862	1.07	84	20.8	53.9369
	3154790	904		2829291	1158											WT (ic) x WT (il)	0.99703	1.31	54.2717	Simulation		WT (ic) and ∆cob	1.02862	1.07	85	20.8	53.074
	2079372	8843		1905883	417											WT (ic) x WT (il)	0.99703	1.31	55.6657	Simulation		WT (ic) and ∆cob	1.02862	1.07	86	20.8	52.5126
	2142682	390		2230472	3971											WT (ic) x WT (il)	0.99703	1.31	57.2073	Simulation		WT (ic) and ∆cob	1.02862	1.07	87	20.8	53.9462
	3071466	3068		4644166	7681											WT (ic) x WT (il)	0.99703	1.31	58.0608	Simulation		WT (ic) and ∆cob	1.02862	1.07	88	20.8	53.8696
	3374491	3457		2088149	5809											WT (ic) x WT (il)	0.99703	1.31	55.485	Simulation		WT (ic) and ∆cob	1.02862	1.07	89	20.8	53.2645
	2467334	6138		2416052	744											WT (ic) x WT (il)	0.99703	1.31	55.0947	Simulation		WT (ic) and ∆cob	1.02862	1.07	90	20.8	53.1764
	2137217	583		3502365	12605											WT (ic) x WT (il)	0.99703	1.31	56.3925	Simulation		WT (ic) and ∆cob	1.02862	1.07	91	20.8	52.2223
	1870760	345		1550140	8224											WT (ic) x WT (il)	0.99703	1.31	56.1865	Simulation		WT (ic) and ∆cob	1.02862	1.07	92	20.8	52.6405
	2794303	6862		1984028	5247											WT (ic) x WT (il)	0.99703	1.31	57.3929	Simulation		WT (ic) and ∆cob	1.02862	1.07	93	20.8	52.0645
	2901357	5815		2628895	12117											WT (ic) x WT (il)	0.99703	1.31	55.7348	Simulation		WT (ic) and ∆cob	1.02862	1.07	94	20.8	53.714
	2044445	5041		2224904	6238											WT (ic) x WT (il)	0.99703	1.31	56.9911	Simulation		WT (ic) and ∆cob	1.02862	1.07	95	20.8	53.8061
	3312319	8431		2676704	5378											WT (ic) x WT (il)	0.99703	1.31	55.5296	Simulation		WT (ic) and ∆cob	1.02862	1.07	96	20.8	52.9213
	3265796	15326		2349862	4325											WT (ic) x WT (il)	0.99703	1.31	55.4473	Simulation		WT (ic) and ∆cob	1.02862	1.07	97	20.8	53.3209
	1734460	405		1674464	78											WT (ic) x WT (il)	0.99703	1.31	55.3664	Simulation		WT (ic) and ∆cob	1.02862	1.07	98	20.8	55.254
	2568560	4091		1873110	844											WT (ic) x WT (il)	0.99703	1.31	55.1995	Simulation		WT (ic) and ∆cob	1.02862	1.07	99	20.8	52.7972
	2946654	357		1191377	6177											WT (ic) x ∆cob	1.02862	1.07	53.224	Simulation		WT (ic) and ∆cob	1.02862	1	0	20.8	51.225
	2310246	861		4134795	8616											WT (ic) x ∆cob	1.02862	1.07	52.0553	Simulation		WT (ic) and ∆cob	1.02862	1	1	20.8	51.7183
	3330741	12424		4119619	25112											WT (ic) x ∆cob	1.02862	1.07	52.1508	Simulation		WT (ic) and ∆cob	1.02862	1	2	20.8	51.3567
	2579483	574		3959604	14539											WT (ic) x ∆cob	1.02862	1.07	52.2067	Simulation		WT (ic) and ∆cob	1.02862	1	3	20.8	49.6491
	3242240	709		2444893	11244											WT (ic) x ∆cob	1.02862	1.07	54.2596	Simulation		WT (ic) and ∆cob	1.02862	1	4	20.8	51.0331
	1528611	465		1930546	7590											WT (ic) x ∆cob	1.02862	1.07	54.131	Simulation		WT (ic) and ∆cob	1.02862	1	5	20.8	49.9466
	2395514	2567		2057352	3028											WT (ic) x ∆cob	1.02862	1.07	53.608	Simulation		WT (ic) and ∆cob	1.02862	1	6	20.8	52.1892
	2308181	308		3029128	12483											WT (ic) x ∆cob	1.02862	1.07	54.4675	Simulation		WT (ic) and ∆cob	1.02862	1	7	20.8	50.7002
	2277059	515		1754181	376											WT (ic) x ∆cob	1.02862	1.07	53.2481	Simulation		WT (ic) and ∆cob	1.02862	1	8	20.8	50.5872
	6378808	16002		2750788	8726											WT (ic) x ∆cob	1.02862	1.07	53.0178	Simulation		WT (ic) and ∆cob	1.02862	1	9	20.8	50.5121
	2768258	609		2937479	12771											WT (ic) x ∆cob	1.02862	1.07	53.979	Simulation		WT (ic) and ∆cob	1.02862	0.9	0	20.8	45.7492
	3059077	2426		2373939	6645											WT (ic) x ∆cob	1.02862	1.07	53.454	Simulation		WT (ic) and ∆cob	1.02862	0.9	1	20.8	46.4956
	3964937	9063		1934253	3968											WT (ic) x ∆cob	1.02862	1.07	52.8349	Simulation		WT (ic) and ∆cob	1.02862	0.9	2	20.8	45.9587
	1808715	2012		2638219	10039											WT (ic) x ∆cob	1.02862	1.07	52.2144	Simulation		WT (ic) and ∆cob	1.02862	0.9	3	20.8	46.5885
	1503061	302		2336250	3800											WT (ic) x ∆cob	1.02862	1.07	53.1567	Simulation		WT (ic) and ∆cob	1.02862	0.9	4	20.8	46.0288
	3052742	661		2091570	3090											WT (ic) x ∆cob	1.02862	1.07	51.9158	Simulation		WT (ic) and ∆cob	1.02862	0.9	5	20.8	46.2484
	2514449	682		5439420	2442											WT (ic) x ∆cob	1.02862	1.07	53.018	Simulation		WT (ic) and ∆cob	1.02862	0.9	6	20.8	47.3393
	2610518	405		4666086	7020											WT (ic) x ∆cob	1.02862	1.07	53.6252	Simulation		WT (ic) and ∆cob	1.02862	0.9	7	20.8	48.2241
	2731808	6952		3305950	7025											WT (ic) x ∆cob	1.02862	1.07	52.211	Simulation		WT (ic) and ∆cob	1.02862	0.9	8	20.8	48.2782
	2176232	4776		1770388	8294											WT (ic) x ∆cob	1.02862	1.07	52.6832	Simulation		WT (ic) and ∆cob	1.02862	0.9	9	20.8	48.7648
	2504758	490		2399757	6420											WT (ic) x ∆cob	1.02862	1.07	51.8836	Simulation		WT (ic) and ∆cob	1.02862	0.8	0	20.8	43.9959
	1883102	747		2705405	1033											WT (ic) x ∆cob	1.02862	1.07	51.7315	Simulation		WT (ic) and ∆cob	1.02862	0.8	1	20.8	43.9315
	1903380	3917		1882531	4140											WT (ic) x ∆cob	1.02862	1.07	53.5371	Simulation		WT (ic) and ∆cob	1.02862	0.8	2	20.8	43.7809
	3480315	794		1672029	5544											WT (ic) x ∆cob	1.02862	1.07	53.5825	Simulation		WT (ic) and ∆cob	1.02862	0.8	3	20.8	43.6562
	1794992	3509		3517507	8928											WT (ic) x ∆cob	1.02862	1.07	52.3447	Simulation		WT (ic) and ∆cob	1.02862	0.8	4	20.8	45.0067
	2788998	3432		3123310	15947											WT (ic) x ∆cob	1.02862	1.07	54.6552	Simulation		WT (ic) and ∆cob	1.02862	0.8	5	20.8	43.8741
	1612428	330		2513081	5563											WT (ic) x ∆cob	1.02862	1.07	50.9854	Simulation		WT (ic) and ∆cob	1.02862	0.8	6	20.8	44.8895
	1821088	7639		2407291	6892											WT (ic) x ∆cob	1.02862	1.07	52.5065	Simulation		WT (ic) and ∆cob	1.02862	0.8	7	20.8	44.1687
	5744821	11999		3791960	10117											WT (ic) x ∆cob	1.02862	1.07	53.7759	Simulation		WT (ic) and ∆cob	1.02862	0.8	8	20.8	42.8289
	2138582	3130		2846929	568											WT (ic) x ∆cob	1.02862	1.07	52.7092	Simulation		WT (ic) and ∆cob	1.02862	0.8	9	20.8	43.5235
	1705447	5120		1555057	319											WT (ic) x ∆cob	1.02862	1.07	52.6301	Simulation		WT (ic) and ∆cob	1.02862	0.7	0	20.8	41.3968
	3888948	466		1560583	2949											WT (ic) x ∆cob	1.02862	1.07	52.7278	Simulation		WT (ic) and ∆cob	1.02862	0.7	1	20.8	40.2783
	1776460	408		1987030	8339											WT (ic) x ∆cob	1.02862	1.07	53.6701	Simulation		WT (ic) and ∆cob	1.02862	0.7	2	20.8	39.4059
	2497318	375		3858955	5795											WT (ic) x ∆cob	1.02862	1.07	53.5785	Simulation		WT (ic) and ∆cob	1.02862	0.7	3	20.8	41.4674
	2868430	577		2475977	710											WT (ic) x ∆cob	1.02862	1.07	54.4284	Simulation		WT (ic) and ∆cob	1.02862	0.7	4	20.8	40.7914
	1945824	713		3572882	10153											WT (ic) x ∆cob	1.02862	1.07	54.549	Simulation		WT (ic) and ∆cob	1.02862	0.7	5	20.8	40.5957
	1746282	273		3636750	875											WT (ic) x ∆cob	1.02862	1.07	52.6463	Simulation		WT (ic) and ∆cob	1.02862	0.7	6	20.8	41.3063
	3380627	12228		3548033	1228											WT (ic) x ∆cob	1.02862	1.07	51.719	Simulation		WT (ic) and ∆cob	1.02862	0.7	7	20.8	40.4671
	2556303	4786		2875871	9137											WT (ic) x ∆cob	1.02862	1.07	51.4711	Simulation		WT (ic) and ∆cob	1.02862	0.7	8	20.8	41.9591
	2077793	8755		4060610	18529											WT (ic) x ∆cob	1.02862	1.07	54.4579	Simulation		WT (ic) and ∆cob	1.02862	0.7	9	20.8	40.7365
	4629857	14196		3776981	8287											WT (ic) x ∆cob	1.02862	1.07	51.3386	Simulation		WT (ic) and ∆cob	1.02862	0.6	0	20.8	38.9977
	2316567	796		2539246	9693											WT (ic) x ∆cob	1.02862	1.07	53.5461	Simulation		WT (ic) and ∆cob	1.02862	0.6	1	20.8	38.097
	2241668	390		2407529	2709											WT (ic) x ∆cob	1.02862	1.07	53.2345	Simulation		WT (ic) and ∆cob	1.02862	0.6	2	20.8	37.4582
	2702935	655		2250032	4410											WT (ic) x ∆cob	1.02862	1.07	52.6708	Simulation		WT (ic) and ∆cob	1.02862	0.6	3	20.8	36.1579
	2930479	1032		1744759	1282											WT (ic) x ∆cob	1.02862	1.07	52.1543	Simulation		WT (ic) and ∆cob	1.02862	0.6	4	20.8	38.1948
	3024623	617		3010436	7829											WT (ic) x ∆cob	1.02862	1.07	53.3542	Simulation		WT (ic) and ∆cob	1.02862	0.6	5	20.8	37.9854
	2204142	5628		1912018	9002											WT (ic) x ∆cob	1.02862	1.07	51.5701	Simulation		WT (ic) and ∆cob	1.02862	0.6	6	20.8	39.7484
	1977917	302		2816020	8262											WT (ic) x ∆cob	1.02862	1.07	51.126	Simulation		WT (ic) and ∆cob	1.02862	0.6	7	20.8	37.3173
	3498564	5378		1711574	594											WT (ic) x ∆cob	1.02862	1.07	53.6395	Simulation		WT (ic) and ∆cob	1.02862	0.6	8	20.8	36.8368
	2816650	676		2693957	4601											WT (ic) x ∆cob	1.02862	1.07	54.1559	Simulation		WT (ic) and ∆cob	1.02862	0.6	9	20.8	37.3037
	2588334	1018		5409878	19907											WT (ic) x ∆cob	1.02862	1.07	52.6607	Simulation		WT (ic) and ∆cob	1.02862	0.5	0	20.8	33.9393
	1742574	5270		3020326	15771											WT (ic) x ∆cob	1.02862	1.07	55.1359	Simulation		WT (ic) and ∆cob	1.02862	0.5	1	20.8	33.2733
	2091767	293		1963913	626											WT (ic) x ∆cob	1.02862	1.07	54.3443	Simulation		WT (ic) and ∆cob	1.02862	0.5	2	20.8	32.641
	1674701	532		1815453	535											WT (ic) x ∆cob	1.02862	1.07	51.4605	Simulation		WT (ic) and ∆cob	1.02862	0.5	3	20.8	35.174
	2430232	628		2814386	11885											WT (ic) x ∆cob	1.02862	1.07	51.9944	Simulation		WT (ic) and ∆cob	1.02862	0.5	4	20.8	35.0371
	2842605	727		2906347	6070											WT (ic) x ∆cob	1.02862	1.07	55.0732	Simulation		WT (ic) and ∆cob	1.02862	0.5	5	20.8	35.3544
	2960519	5621		1977078	3962											WT (ic) x ∆cob	1.02862	1.07	52.7716	Simulation		WT (ic) and ∆cob	1.02862	0.5	6	20.8	33.3429
	2111600	3518		1184591	236											WT (ic) x ∆cob	1.02862	1.07	51.583	Simulation		WT (ic) and ∆cob	1.02862	0.5	7	20.8	33.4149
	2267769	4610		2178151	779											WT (ic) x ∆cob	1.02862	1.07	52.3148	Simulation		WT (ic) and ∆cob	1.02862	0.5	8	20.8	33.8829
	2728876	2856		1904052	744											WT (ic) x ∆cob	1.02862	1.07	51.5641	Simulation		WT (ic) and ∆cob	1.02862	0.5	9	20.8	35.7772
	1764151	6572		1940003	282											WT (ic) x ∆cob	1.02862	1.07	52.5846	Simulation		WT (ic) and ∆cob	1.02862	0.4	0	20.8	29.9755
	6070636	29107		2454722	1421											WT (ic) x ∆cob	1.02862	1.07	52.1092	Simulation		WT (ic) and ∆cob	1.02862	0.4	1	20.8	27.7474
	2487584	2823		2090841	9756											WT (ic) x ∆cob	1.02862	1.07	52.8608	Simulation		WT (ic) and ∆cob	1.02862	0.4	2	20.8	26.4171
	2802671	3064		3306173	29751											WT (ic) x ∆cob	1.02862	1.07	52.5478	Simulation		WT (ic) and ∆cob	1.02862	0.4	3	20.8	27.7888
	2325786	3503		2906520	4822											WT (ic) x ∆cob	1.02862	1.07	54.7676	Simulation		WT (ic) and ∆cob	1.02862	0.4	4	20.8	28.2163
	3731748	4407		3530562	12356											WT (ic) x ∆cob	1.02862	1.07	53.7138	Simulation		WT (ic) and ∆cob	1.02862	0.4	5	20.8	27.5016
	2438608	2605		2482988	10984											WT (ic) x ∆cob	1.02862	1.07	53.5599	Simulation		WT (ic) and ∆cob	1.02862	0.4	6	20.8	29.2443
	2458750	1821		2964775	665											WT (ic) x ∆cob	1.02862	1.07	54.8937	Simulation		WT (ic) and ∆cob	1.02862	0.4	7	20.8	29.2395
	2474497	4698		2312490	4523											WT (ic) x ∆cob	1.02862	1.07	54.521	Simulation		WT (ic) and ∆cob	1.02862	0.4	8	20.8	29.4185
	4698953	26962		3087447	8960											WT (ic) x ∆cob	1.02862	1.07	54.3392	Simulation		WT (ic) and ∆cob	1.02862	0.4	9	20.8	28.0674
	2277149	609		7079581	6210											WT (ic) x ∆cob	1.02862	1.07	51.9641	Simulation		WT (ic) and ∆cob	1.02862	0.3	0	20.8	20.6036
	2936112	2351		2446041	8450											WT (ic) x ∆cob	1.02862	1.07	52.6246	Simulation		WT (ic) and ∆cob	1.02862	0.3	1	20.8	20.5514
	3391784	908		2105796	4812											WT (ic) x ∆cob	1.02862	1.07	54.2738	Simulation		WT (ic) and ∆cob	1.02862	0.3	2	20.8	21.9
	1648792	5513		1985856	7612											WT (ic) x ∆cob	1.02862	1.07	52.636	Simulation		WT (ic) and ∆cob	1.02862	0.3	3	20.8	22.2173
	1801432	1172		2744902	7310											WT (ic) x ∆cob	1.02862	1.07	54.4105	Simulation		WT (ic) and ∆cob	1.02862	0.3	4	20.8	21.0918
	2659594	3095		2366693	9158											WT (ic) x ∆cob	1.02862	1.07	55.3304	Simulation		WT (ic) and ∆cob	1.02862	0.3	5	20.8	22.8183
	2642568	9256		3212035	15494											WT (ic) x ∆cob	1.02862	1.07	53.9056	Simulation		WT (ic) and ∆cob	1.02862	0.3	6	20.8	21.5197
	3647925	11535		2194412	1857											WT (ic) x ∆cob	1.02862	1.07	53.4128	Simulation		WT (ic) and ∆cob	1.02862	0.3	7	20.8	22.019
	1769433	491		2207004	7957											WT (ic) x ∆cob	1.02862	1.07	51.8527	Simulation		WT (ic) and ∆cob	1.02862	0.3	8	20.8	22.8181
	2238925	343		3172623	7500											WT (ic) x ∆cob	1.02862	1.07	53.9638	Simulation		WT (ic) and ∆cob	1.02862	0.3	9	20.8	20.7408
	2510161	7863		2236848	9647											WT (ic) x ∆cob	1.02862	1.07	53.0895	Simulation		WT (ic) and ∆cob	1.02862	0.2	0	20.8	15.9268
	1607932	365		3085897	745											WT (ic) x ∆cob	1.02862	1.07	52.5758	Simulation		WT (ic) and ∆cob	1.02862	0.2	1	20.8	14.652
	2221279	387		2894431	6013											WT (ic) x ∆cob	1.02862	1.07	52.3327	Simulation		WT (ic) and ∆cob	1.02862	0.2	2	20.8	15.8407
	3495885	4613		3847343	1170											WT (ic) x ∆cob	1.02862	1.07	53.858	Simulation		WT (ic) and ∆cob	1.02862	0.2	3	20.8	16.2059
	2166036	509		1702671	231											WT (ic) x ∆cob	1.02862	1.07	53.9369	Simulation		WT (ic) and ∆cob	1.02862	0.2	4	20.8	18.2045
	2162310	2398		2401470	6034											WT (ic) x ∆cob	1.02862	1.07	53.074	Simulation		WT (ic) and ∆cob	1.02862	0.2	5	20.8	15.6646
	2504050	5772		1944347	9064											WT (ic) x ∆cob	1.02862	1.07	52.5126	Simulation		WT (ic) and ∆cob	1.02862	0.2	6	20.8	14.9227
	1716419	394		2370236	4203											WT (ic) x ∆cob	1.02862	1.07	53.9462	Simulation		WT (ic) and ∆cob	1.02862	0.2	7	20.8	15.4528
	2513826	4043		2022916	516											WT (ic) x ∆cob	1.02862	1.07	53.8696	Simulation		WT (ic) and ∆cob	1.02862	0.2	8	20.8	16.4024
	2163389	3846		2176740	4798											WT (ic) x ∆cob	1.02862	1.07	53.2645	Simulation		WT (ic) and ∆cob	1.02862	0.2	9	20.8	14.665
	3149741	936		2972564	13853											WT (ic) x ∆cob	1.02862	1.07	53.1764	Simulation		WT (ic) and ∆cob	1.02862	0.1	0	20.8	8.42114
	3598172	3684		4363524	13346											WT (ic) x ∆cob	1.02862	1.07	52.2223	Simulation		WT (ic) and ∆cob	1.02862	0.1	1	20.8	9.35953
	2339785	447		3480389	1260											WT (ic) x ∆cob	1.02862	1.07	52.6405	Simulation		WT (ic) and ∆cob	1.02862	0.1	2	20.8	8.59169
	1895931	7566		2789855	12079											WT (ic) x ∆cob	1.02862	1.07	52.0645	Simulation		WT (ic) and ∆cob	1.02862	0.1	3	20.8	8.91019
	3090979	15914		3276810	8748											WT (ic) x ∆cob	1.02862	1.07	53.714	Simulation		WT (ic) and ∆cob	1.02862	0.1	4	20.8	9.58044
	2985458	770		1645087	5483											WT (ic) x ∆cob	1.02862	1.07	53.8061	Simulation		WT (ic) and ∆cob	1.02862	0.1	5	20.8	8.80406
	2452058	5694		1615925	9194											WT (ic) x ∆cob	1.02862	1.07	52.9213	Simulation		WT (ic) and ∆cob	1.02862	0.1	6	20.8	8.25167
	2330693	2753		2245855	478											WT (ic) x ∆cob	1.02862	1.07	53.3209	Simulation		WT (ic) and ∆cob	1.02862	0.1	7	20.8	9.00497
	2930446	650		1604751	9243											WT (ic) x ∆cob	1.02862	1.07	55.254	Simulation		WT (ic) and ∆cob	1.02862	0.1	8	20.8	9.04427
	1987995	4830		3499135	8833											WT (ic) x ∆cob	1.02862	1.07	52.7972	Simulation		WT (ic) and ∆cob	1.02862	0.1	9	20.8	10.3231
	2041410	5204		2529335	10208											WT (ic) x ∆cox2	0.989238	0.71	39.3921	Simulation		WT (ic) and ∆cox2	0.989238	0.71	0	20.8	39.3921
	2289842	2970		2473057	961											WT (ic) x ∆cox2	0.989238	0.71	39.8741	Simulation		WT (ic) and ∆cox2	0.989238	0.71	1	20.8	39.8741
	3417859	17225		2228726	7814											WT (ic) x ∆cox2	0.989238	0.71	38.5782	Simulation		WT (ic) and ∆cox2	0.989238	0.71	2	20.8	38.5782
	1514947	519		1508863	2682											WT (ic) x ∆cox2	0.989238	0.71	38.2799	Simulation		WT (ic) and ∆cox2	0.989238	0.71	3	20.8	38.2799
	3181249	392		2782402	8082											WT (ic) x ∆cox2	0.989238	0.71	38.3929	Simulation		WT (ic) and ∆cox2	0.989238	0.71	4	20.8	38.3929
	3446298	7071		3061189	14331											WT (ic) x ∆cox2	0.989238	0.71	39.7388	Simulation		WT (ic) and ∆cox2	0.989238	0.71	5	20.8	39.7388
	3367445	662		2824376	17648											WT (ic) x ∆cox2	0.989238	0.71	39.1335	Simulation		WT (ic) and ∆cox2	0.989238	0.71	6	20.8	39.1335
	2169209	6502		1890129	5867											WT (ic) x ∆cox2	0.989238	0.71	38.1499	Simulation		WT (ic) and ∆cox2	0.989238	0.71	7	20.8	38.1499
	2024914	343		2086594	3126											WT (ic) x ∆cox2	0.989238	0.71	39.1	Simulation		WT (ic) and ∆cox2	0.989238	0.71	8	20.8	39.1
	2055904	667		3647818	14992											WT (ic) x ∆cox2	0.989238	0.71	40.4243	Simulation		WT (ic) and ∆cox2	0.989238	0.71	9	20.8	40.4243
	1821851	2420		3374464	17367											WT (ic) x ∆cox2	0.989238	0.71	39.4036	Simulation		WT (ic) and ∆cox2	0.989238	0.71	10	20.8	39.4036
	1815661	5985		2867414	10651											WT (ic) x ∆cox2	0.989238	0.71	40.8077	Simulation		WT (ic) and ∆cox2	0.989238	0.71	11	20.8	40.8077
	3043465	10020		2910173	819											WT (ic) x ∆cox2	0.989238	0.71	37.7757	Simulation		WT (ic) and ∆cox2	0.989238	0.71	12	20.8	37.7757
	1790123	4928		2376501	4009											WT (ic) x ∆cox2	0.989238	0.71	38.5565	Simulation		WT (ic) and ∆cox2	0.989238	0.71	13	20.8	38.5565
	2364776	6182		4460307	9309											WT (ic) x ∆cox2	0.989238	0.71	39.9193	Simulation		WT (ic) and ∆cox2	0.989238	0.71	14	20.8	39.9193
	2010499	4952		5281545	18921											WT (ic) x ∆cox2	0.989238	0.71	40.9553	Simulation		WT (ic) and ∆cox2	0.989238	0.71	15	20.8	40.9553
	2571137	536		2273215	8943											WT (ic) x ∆cox2	0.989238	0.71	39.6177	Simulation		WT (ic) and ∆cox2	0.989238	0.71	16	20.8	39.6177
	2383913	488		2425815	4009											WT (ic) x ∆cox2	0.989238	0.71	39.2549	Simulation		WT (ic) and ∆cox2	0.989238	0.71	17	20.8	39.2549
	3090866	5617		4184299	821											WT (ic) x ∆cox2	0.989238	0.71	38.5479	Simulation		WT (ic) and ∆cox2	0.989238	0.71	18	20.8	38.5479
	3885381	5873		3090095	7374											WT (ic) x ∆cox2	0.989238	0.71	40.5657	Simulation		WT (ic) and ∆cox2	0.989238	0.71	19	20.8	40.5657
	2669591	3880		2453165	672											WT (ic) x ∆cox2	0.989238	0.71	37.4567	Simulation		WT (ic) and ∆cox2	0.989238	0.71	20	20.8	37.4567
	2912891	731		2144010	1993											WT (ic) x ∆cox2	0.989238	0.71	39.9104	Simulation		WT (ic) and ∆cox2	0.989238	0.71	21	20.8	39.9104
	3030602	5665		1921419	6878											WT (ic) x ∆cox2	0.989238	0.71	38.7275	Simulation		WT (ic) and ∆cox2	0.989238	0.71	22	20.8	38.7275
	1592569	504		2235377	729											WT (ic) x ∆cox2	0.989238	0.71	39.8389	Simulation		WT (ic) and ∆cox2	0.989238	0.71	23	20.8	39.8389
	2452874	4244		2535061	3171											WT (ic) x ∆cox2	0.989238	0.71	38.2751	Simulation		WT (ic) and ∆cox2	0.989238	0.71	24	20.8	38.2751
	2368286	433		1490338	6433											WT (ic) x ∆cox2	0.989238	0.71	39.0969	Simulation		WT (ic) and ∆cox2	0.989238	0.71	25	20.8	39.0969
	2521437	595		3575295	8891											WT (ic) x ∆cox2	0.989238	0.71	39.9475	Simulation		WT (ic) and ∆cox2	0.989238	0.71	26	20.8	39.9475
	2626794	11392		3172921	6055											WT (ic) x ∆cox2	0.989238	0.71	38.0266	Simulation		WT (ic) and ∆cox2	0.989238	0.71	27	20.8	38.0266
	4526510	13714		2312931	4778											WT (ic) x ∆cox2	0.989238	0.71	40.9366	Simulation		WT (ic) and ∆cox2	0.989238	0.71	28	20.8	40.9366
	2351434	4462		2597361	663											WT (ic) x ∆cox2	0.989238	0.71	40.634	Simulation		WT (ic) and ∆cox2	0.989238	0.71	29	20.8	40.634
	2116125	670		2378116	5441											WT (ic) x ∆cox2	0.989238	0.71	39.2792	Simulation		WT (ic) and ∆cox2	0.989238	0.71	30	20.8	39.2792
	1805764	4995		1557076	8273											WT (ic) x ∆cox2	0.989238	0.71	39.6531	Simulation		WT (ic) and ∆cox2	0.989238	0.71	31	20.8	39.6531
	3855961	935		1423272	545											WT (ic) x ∆cox2	0.989238	0.71	39.9771	Simulation		WT (ic) and ∆cox2	0.989238	0.71	32	20.8	39.9771
	3233166	753		1998654	3814											WT (ic) x ∆cox2	0.989238	0.71	39.3643	Simulation		WT (ic) and ∆cox2	0.989238	0.71	33	20.8	39.3643
	2566869	841		2703628	7719											WT (ic) x ∆cox2	0.989238	0.71	38.1189	Simulation		WT (ic) and ∆cox2	0.989238	0.71	34	20.8	38.1189
	2863890	554		2493382	6940											WT (ic) x ∆cox2	0.989238	0.71	40.2336	Simulation		WT (ic) and ∆cox2	0.989238	0.71	35	20.8	40.2336
	2378397	8389		1905271	7847											WT (ic) x ∆cox2	0.989238	0.71	39.6306	Simulation		WT (ic) and ∆cox2	0.989238	0.71	36	20.8	39.6306
	2270302	628		2154376	5502											WT (ic) x ∆cox2	0.989238	0.71	39.5968	Simulation		WT (ic) and ∆cox2	0.989238	0.71	37	20.8	39.5968
	2458840	540		2385589	9493											WT (ic) x ∆cox2	0.989238	0.71	40.1722	Simulation		WT (ic) and ∆cox2	0.989238	0.71	38	20.8	40.1722
	2975211	9700		2380319	10853											WT (ic) x ∆cox2	0.989238	0.71	40.7758	Simulation		WT (ic) and ∆cox2	0.989238	0.71	39	20.8	40.7758
	1701033	330		2345133	10910											WT (ic) x ∆cox2	0.989238	0.71	40.8007	Simulation		WT (ic) and ∆cox2	0.989238	0.71	40	20.8	40.8007
	1866747	3932		2471161	6680											WT (ic) x ∆cox2	0.989238	0.71	40.4414	Simulation		WT (ic) and ∆cox2	0.989238	0.71	41	20.8	40.4414
	1896613	522		1818490	487											WT (ic) x ∆cox2	0.989238	0.71	40.4707	Simulation		WT (ic) and ∆cox2	0.989238	0.71	42	20.8	40.4707
	1790075	330		2893621	12976											WT (ic) x ∆cox2	0.989238	0.71	39.283	Simulation		WT (ic) and ∆cox2	0.989238	0.71	43	20.8	39.283
	2813014	249		2005828	8854											WT (ic) x ∆cox2	0.989238	0.71	39.7083	Simulation		WT (ic) and ∆cox2	0.989238	0.71	44	20.8	39.7083
	2741921	778		3000522	15031											WT (ic) x ∆cox2	0.989238	0.71	39.5509	Simulation		WT (ic) and ∆cox2	0.989238	0.71	45	20.8	39.5509
	2489666	6277		1618336	3492											WT (ic) x ∆cox2	0.989238	0.71	41.165	Simulation		WT (ic) and ∆cox2	0.989238	0.71	46	20.8	41.165
	2925073	763		3150618	16230											WT (ic) x ∆cox2	0.989238	0.71	38.4555	Simulation		WT (ic) and ∆cox2	0.989238	0.71	47	20.8	38.4555
	2958289	7390		3257972	815											WT (ic) x ∆cox2	0.989238	0.71	40.1321	Simulation		WT (ic) and ∆cox2	0.989238	0.71	48	20.8	40.1321
	3692250	4191		2200252	7296											WT (ic) x ∆cox2	0.989238	0.71	38.6432	Simulation		WT (ic) and ∆cox2	0.989238	0.71	49	20.8	38.6432
	2376044	2924		3466684	12563											WT (ic) x ∆cox2	0.989238	0.71	37.7666	Simulation		WT (ic) and ∆cox2	0.989238	0.71	50	20.8	37.7666
	5519226	8735		4991556	17272											WT (ic) x ∆cox2	0.989238	0.71	37.1823	Simulation		WT (ic) and ∆cox2	0.989238	0.71	51	20.8	37.1823
	2607652	412		2420201	5328											WT (ic) x ∆cox2	0.989238	0.71	37.6809	Simulation		WT (ic) and ∆cox2	0.989238	0.71	52	20.8	37.6809
	2167812	6085		2760773	15970											WT (ic) x ∆cox2	0.989238	0.71	40.1387	Simulation		WT (ic) and ∆cox2	0.989238	0.71	53	20.8	40.1387
	1555348	536		3246071	586											WT (ic) x ∆cox2	0.989238	0.71	39.6151	Simulation		WT (ic) and ∆cox2	0.989238	0.71	54	20.8	39.6151
	2746900	567		3622786	24826											WT (ic) x ∆cox2	0.989238	0.71	39.5083	Simulation		WT (ic) and ∆cox2	0.989238	0.71	55	20.8	39.5083
	2116059	330		1939507	7643											WT (ic) x ∆cox2	0.989238	0.71	38.8705	Simulation		WT (ic) and ∆cox2	0.989238	0.71	56	20.8	38.8705
	3977825	8826		1412418	2210											WT (ic) x ∆cox2	0.989238	0.71	40.1662	Simulation		WT (ic) and ∆cox2	0.989238	0.71	57	20.8	40.1662
	1860526	497		1725981	5176											WT (ic) x ∆cox2	0.989238	0.71	40.6886	Simulation		WT (ic) and ∆cox2	0.989238	0.71	58	20.8	40.6886
	1890382	464		3127857	16564											WT (ic) x ∆cox2	0.989238	0.71	39.3346	Simulation		WT (ic) and ∆cox2	0.989238	0.71	59	20.8	39.3346
	2275511	6322		2442215	6179											WT (ic) x ∆cox2	0.989238	0.71	38.9736	Simulation		WT (ic) and ∆cox2	0.989238	0.71	60	20.8	38.9736
	3702691	5441		1982032	5389											WT (ic) x ∆cox2	0.989238	0.71	38.6559	Simulation		WT (ic) and ∆cox2	0.989238	0.71	61	20.8	38.6559
	4036535	5655		2871566	1173											WT (ic) x ∆cox2	0.989238	0.71	38.3506	Simulation		WT (ic) and ∆cox2	0.989238	0.71	62	20.8	38.3506
	1859436	492		1991793	561											WT (ic) x ∆cox2	0.989238	0.71	38.87	Simulation		WT (ic) and ∆cox2	0.989238	0.71	63	20.8	38.87
	2221134	586		3126982	12883											WT (ic) x ∆cox2	0.989238	0.71	39.7436	Simulation		WT (ic) and ∆cox2	0.989238	0.71	64	20.8	39.7436
	2554040	769		2079096	451											WT (ic) x ∆cox2	0.989238	0.71	40.236	Simulation		WT (ic) and ∆cox2	0.989238	0.71	65	20.8	40.236
	2684166	691		3627685	9750											WT (ic) x ∆cox2	0.989238	0.71	41.5449	Simulation		WT (ic) and ∆cox2	0.989238	0.71	66	20.8	41.5449
	2258907	4037		1993181	5216											WT (ic) x ∆cox2	0.989238	0.71	39.6485	Simulation		WT (ic) and ∆cox2	0.989238	0.71	67	20.8	39.6485
	2613034	10109		4078026	11893											WT (ic) x ∆cox2	0.989238	0.71	38.9926	Simulation		WT (ic) and ∆cox2	0.989238	0.71	68	20.8	38.9926
	1907886	2088		2052755	7326											WT (ic) x ∆cox2	0.989238	0.71	39.9985	Simulation		WT (ic) and ∆cox2	0.989238	0.71	69	20.8	39.9985
	1504111	298		1885532	7060											WT (ic) x ∆cox2	0.989238	0.71	40.8085	Simulation		WT (ic) and ∆cox2	0.989238	0.71	70	20.8	40.8085
	1840940	8242		2601033	11366											WT (ic) x ∆cox2	0.989238	0.71	38.3582	Simulation		WT (ic) and ∆cox2	0.989238	0.71	71	20.8	38.3582
	2365086	595		3543085	9353											WT (ic) x ∆cox2	0.989238	0.71	38.9408	Simulation		WT (ic) and ∆cox2	0.989238	0.71	72	20.8	38.9408
	1827502	5536		2198580	4157											WT (ic) x ∆cox2	0.989238	0.71	38.2017	Simulation		WT (ic) and ∆cox2	0.989238	0.71	73	20.8	38.2017
	3035069	2619		2388411	473											WT (ic) x ∆cox2	0.989238	0.71	38.2949	Simulation		WT (ic) and ∆cox2	0.989238	0.71	74	20.8	38.2949
	1518855	4407		2671091	905											WT (ic) x ∆cox2	0.989238	0.71	39.602	Simulation		WT (ic) and ∆cox2	0.989238	0.71	75	20.8	39.602
	2270672	691		3443784	1432											WT (ic) x ∆cox2	0.989238	0.71	40.6031	Simulation		WT (ic) and ∆cox2	0.989238	0.71	76	20.8	40.6031
	3769394	599		1883924	5246											WT (ic) x ∆cox2	0.989238	0.71	40.8403	Simulation		WT (ic) and ∆cox2	0.989238	0.71	77	20.8	40.8403
	2206977	3683		1886904	7351											WT (ic) x ∆cox2	0.989238	0.71	40.0669	Simulation		WT (ic) and ∆cox2	0.989238	0.71	78	20.8	40.0669
	1581399	6368		2410904	856											WT (ic) x ∆cox2	0.989238	0.71	39.7146	Simulation		WT (ic) and ∆cox2	0.989238	0.71	79	20.8	39.7146
	2377481	667		1817711	6368											WT (ic) x ∆cox2	0.989238	0.71	39.8205	Simulation		WT (ic) and ∆cox2	0.989238	0.71	80	20.8	39.8205
	2867821	403		1961663	2977											WT (ic) x ∆cox2	0.989238	0.71	41.5319	Simulation		WT (ic) and ∆cox2	0.989238	0.71	81	20.8	41.5319
	3798391	4995		2997273	8355											WT (ic) x ∆cox2	0.989238	0.71	37.1725	Simulation		WT (ic) and ∆cox2	0.989238	0.71	82	20.8	37.1725
	2586062	5010		2017581	12627											WT (ic) x ∆cox2	0.989238	0.71	37.5895	Simulation		WT (ic) and ∆cox2	0.989238	0.71	83	20.8	37.5895
	1818012	703		1847321	11821											WT (ic) x ∆cox2	0.989238	0.71	38.9525	Simulation		WT (ic) and ∆cox2	0.989238	0.71	84	20.8	38.9525
	2102102	6280		2201981	5094											WT (ic) x ∆cox2	0.989238	0.71	39.2577	Simulation		WT (ic) and ∆cox2	0.989238	0.71	85	20.8	39.2577
	2445742	324		3664901	16666											WT (ic) x ∆cox2	0.989238	0.71	38.4487	Simulation		WT (ic) and ∆cox2	0.989238	0.71	86	20.8	38.4487
	3600774	901		2819655	9072											WT (ic) x ∆cox2	0.989238	0.71	40.6914	Simulation		WT (ic) and ∆cox2	0.989238	0.71	87	20.8	40.6914
	2653303	745		2343225	775											WT (ic) x ∆cox2	0.989238	0.71	38.6082	Simulation		WT (ic) and ∆cox2	0.989238	0.71	88	20.8	38.6082
	2433410	479		2383559	9194											WT (ic) x ∆cox2	0.989238	0.71	40.7515	Simulation		WT (ic) and ∆cox2	0.989238	0.71	89	20.8	40.7515
	2754727	1162		2034300	5886											WT (ic) x ∆cox2	0.989238	0.71	41.1749	Simulation		WT (ic) and ∆cox2	0.989238	0.71	90	20.8	41.1749
	2380461	634		1851904	6563											WT (ic) x ∆cox2	0.989238	0.71	38.9974	Simulation		WT (ic) and ∆cox2	0.989238	0.71	91	20.8	38.9974
	2962938	11771		2056018	7582											WT (ic) x ∆cox2	0.989238	0.71	39.4023	Simulation		WT (ic) and ∆cox2	0.989238	0.71	92	20.8	39.4023
	2681957	11240		2132372	10161											WT (ic) x ∆cox2	0.989238	0.71	41.1868	Simulation		WT (ic) and ∆cox2	0.989238	0.71	93	20.8	41.1868
	1835397	347		2333719	774											WT (ic) x ∆cox2	0.989238	0.71	39.4683	Simulation		WT (ic) and ∆cox2	0.989238	0.71	94	20.8	39.4683
	2765287	9535		2368584	12101											WT (ic) x ∆cox2	0.989238	0.71	40.1426	Simulation		WT (ic) and ∆cox2	0.989238	0.71	95	20.8	40.1426
	1804713	1984		2474250	14698											WT (ic) x ∆cox2	0.989238	0.71	39.5748	Simulation		WT (ic) and ∆cox2	0.989238	0.71	96	20.8	39.5748
	4316696	8013		3785647	1337											WT (ic) x ∆cox2	0.989238	0.71	37.7479	Simulation		WT (ic) and ∆cox2	0.989238	0.71	97	20.8	37.7479
	3534885	17066		2235118	424											WT (ic) x ∆cox2	0.989238	0.71	40.2756	Simulation		WT (ic) and ∆cox2	0.989238	0.71	98	20.8	40.2756
	1735350	335		3165571	12578											WT (ic) x ∆cox2	0.989238	0.71	38.0984	Simulation		WT (ic) and ∆cox2	0.989238	0.71	99	20.8	38.0984
	2131631	852		1581222	5841											WT (ic) x ∆cob			16.22	FAST		WT (ic) and ∆cox2	0.989238	1	0	20.8	46.6845
	2870862	4028		3219029	16933											WT (ic) x ∆cob			18.5133	FAST		WT (ic) and ∆cox2	0.989238	1	1	20.8	48.7472
	1762708	460		3374984	676											WT (ic) x ∆cob			18.882	FAST		WT (ic) and ∆cox2	0.989238	1	2	20.8	48.3049
	2714843	833		2701664	9995											WT (ic) x ∆cox2			19.2653	FAST		WT (ic) and ∆cox2	0.989238	1	3	20.8	49.7098
	2760285	429		1960743	5755											WT (ic) x ∆cox2			31.6741	FAST		WT (ic) and ∆cox2	0.989238	1	4	20.8	49.6139
	2253420	9002		1631093	9759											WT (ic) x ∆cox2			32.1219	FAST		WT (ic) and ∆cox2	0.989238	1	5	20.8	49.9867
	2627458	397		2832609	679											WT (ic) x WT (ic)			58.1495	FAST		WT (ic) and ∆cox2	0.989238	1	6	20.8	47.9613
	1918413	574		2144966	604											WT (ic) x WT (ic)			54.3078	FAST		WT (ic) and ∆cox2	0.989238	1	7	20.8	48.113
	1745956	4783		2292306	4433											WT (ic) x WT (ic)			68.5334	FAST		WT (ic) and ∆cox2	0.989238	1	8	20.8	49.1201
	2871569	4779		2450782	4238											WT (ic) x ∆atp6			27.9025	FAST		WT (ic) and ∆cox2	0.989238	1	9	20.8	48.8172
	2742060	680		3414220	5969											WT (ic) x ∆atp6			26.6465	FAST		WT (ic) and ∆cox2	0.989238	0.9	0	20.8	46.1487
	2483829	4558		1366189	5253											WT (ic) x ∆atp6			37.8501	FAST		WT (ic) and ∆cox2	0.989238	0.9	1	20.8	45.6342
	2774760	4804		3108499	13723											WT (ic) x WT (il)			36.5528	FAST		WT (ic) and ∆cox2	0.989238	0.9	2	20.8	46.0635
	2442013	392		2925605	5761											WT (ic) x WT (il)			53.2764	FAST		WT (ic) and ∆cox2	0.989238	0.9	3	20.8	45.4908
	1859253	4886		2513114	10277											WT (ic) x WT (il)			45.1473	FAST		WT (ic) and ∆cox2	0.989238	0.9	4	20.8	46.987
	3106432	8961		2900781	8515																	WT (ic) and ∆cox2	0.989238	0.9	5	20.8	46.5106
	3569673	11617		2623988	4759																	WT (ic) and ∆cox2	0.989238	0.9	6	20.8	43.8461
	2174789	549		3608657	10252																	WT (ic) and ∆cox2	0.989238	0.9	7	20.8	47.1722
	1929514	318		2020622	6867																	WT (ic) and ∆cox2	0.989238	0.9	8	20.8	47.1348
	2167381	4600		2687554	5180																	WT (ic) and ∆cox2	0.989238	0.9	9	20.8	46.558
	2275380	594		1499520	2208																	WT (ic) and ∆cox2	0.989238	0.8	0	20.8	42.2398
	3669256	927		2617854	5239																	WT (ic) and ∆cox2	0.989238	0.8	1	20.8	41.0348
	2165672	522		1909919	4556																	WT (ic) and ∆cox2	0.989238	0.8	2	20.8	44.2282
	1751605	2779		4163467	5850																	WT (ic) and ∆cox2	0.989238	0.8	3	20.8	41.611
	3870000	582		2846415	4486																	WT (ic) and ∆cox2	0.989238	0.8	4	20.8	42.703
	2028032	657		2132696	454																	WT (ic) and ∆cox2	0.989238	0.8	5	20.8	43.0363
	3250533	5552		2467158	3561																	WT (ic) and ∆cox2	0.989238	0.8	6	20.8	42.3402
	1890003	4492		2643440	415																	WT (ic) and ∆cox2	0.989238	0.8	7	20.8	43.0403
	2173476	10614		2783867	17203																	WT (ic) and ∆cox2	0.989238	0.8	8	20.8	43.7049
	3422802	3854		2663895	6824																	WT (ic) and ∆cox2	0.989238	0.8	9	20.8	42.7143
	2406861	11961		1873360	2917																	WT (ic) and ∆cox2	0.989238	0.7	0	20.8	41.4328
	1762782	435		2794136	540																	WT (ic) and ∆cox2	0.989238	0.7	1	20.8	38.5202
	3004222	748		1635032	207																	WT (ic) and ∆cox2	0.989238	0.7	2	20.8	40.6735
	2511694	4469		2816624	15163																	WT (ic) and ∆cox2	0.989238	0.7	3	20.8	38.6693
	2072653	4666		2151709	5672																	WT (ic) and ∆cox2	0.989238	0.7	4	20.8	39.7031
	2284813	4450		2284238	4932																	WT (ic) and ∆cox2	0.989238	0.7	5	20.8	39.6882
	3001288	21236		1963161	6336																	WT (ic) and ∆cox2	0.989238	0.7	6	20.8	38.0179
	1559637	327		1825121	6132																	WT (ic) and ∆cox2	0.989238	0.7	7	20.8	40.3733
	1924585	380		2477357	9277																	WT (ic) and ∆cox2	0.989238	0.7	8	20.8	39.5408
	2629654	515		2453517	7919																	WT (ic) and ∆cox2	0.989238	0.7	9	20.8	40.4887
	2560544	751		1445426	6869																	WT (ic) and ∆cox2	0.989238	0.6	0	20.8	37.1046
	2158758	448		2021835	3143																	WT (ic) and ∆cox2	0.989238	0.6	1	20.8	37.8816
	1944566	473		1925366	371																	WT (ic) and ∆cox2	0.989238	0.6	2	20.8	37.1403
	2643103	487		3122467	5695																	WT (ic) and ∆cox2	0.989238	0.6	3	20.8	36.3095
	4546074	551		1691101	2680																	WT (ic) and ∆cox2	0.989238	0.6	4	20.8	36.5051
	3265530	3409		2624872	4367																	WT (ic) and ∆cox2	0.989238	0.6	5	20.8	36.9969
	1983191	7652		3634795	4633																	WT (ic) and ∆cox2	0.989238	0.6	6	20.8	37.1621
	3458678	13054		2191285	430																	WT (ic) and ∆cox2	0.989238	0.6	7	20.8	35.4384
	1519170	252		2462366	708																	WT (ic) and ∆cox2	0.989238	0.6	8	20.8	35.5263
	2208363	717		3499600	19084																	WT (ic) and ∆cox2	0.989238	0.6	9	20.8	35.1884
	2973385	5082		2844174	943																	WT (ic) and ∆cox2	0.989238	0.5	0	20.8	32.9672
	2086484	2883		3259412	835																	WT (ic) and ∆cox2	0.989238	0.5	1	20.8	32.3947
	2516061	6300		4314296	13614																	WT (ic) and ∆cox2	0.989238	0.5	2	20.8	33.5879
	2536201	2244		1952582	477																	WT (ic) and ∆cox2	0.989238	0.5	3	20.8	32.2607
	1569482	129		2909394	5495																	WT (ic) and ∆cox2	0.989238	0.5	4	20.8	32.6568
	1775083	578		3026739	798																	WT (ic) and ∆cox2	0.989238	0.5	5	20.8	33.9192
	3021916	6545		2458443	775																	WT (ic) and ∆cox2	0.989238	0.5	6	20.8	32.012
	2299157	475		3030208	10895																	WT (ic) and ∆cox2	0.989238	0.5	7	20.8	34.0838
	2099418	367		2507804	12113																	WT (ic) and ∆cox2	0.989238	0.5	8	20.8	32.4465
	2429237	763		1821681	3819																	WT (ic) and ∆cox2	0.989238	0.5	9	20.8	32.8987
	3434179	11705		2093777	5660																	WT (ic) and ∆cox2	0.989238	0.4	0	20.8	27.4478
	1557872	481		2481795	8643																	WT (ic) and ∆cox2	0.989238	0.4	1	20.8	26.9572
	1765439	253		1823327	3021																	WT (ic) and ∆cox2	0.989238	0.4	2	20.8	27.9583
	2234373	7172		1858411	7648																	WT (ic) and ∆cox2	0.989238	0.4	3	20.8	27.7526
	1742293	3311		4010516	22565																	WT (ic) and ∆cox2	0.989238	0.4	4	20.8	27.1574
	3035929	726		3439947	3651																	WT (ic) and ∆cox2	0.989238	0.4	5	20.8	26.5979
	1755390	3333		4634405	12406																	WT (ic) and ∆cox2	0.989238	0.4	6	20.8	27.068
	1914262	2790		1753569	9304																	WT (ic) and ∆cox2	0.989238	0.4	7	20.8	28.0168
	2903668	10682		2419852	11975																	WT (ic) and ∆cox2	0.989238	0.4	8	20.8	28.4739
	4357316	5234		1848168	422																	WT (ic) and ∆cox2	0.989238	0.4	9	20.8	25.4429
	2690440	761		1677312	7959																	WT (ic) and ∆cox2	0.989238	0.3	0	20.8	23.0621
	2398279	6834		2886338	18669																	WT (ic) and ∆cox2	0.989238	0.3	1	20.8	20.3038
	1814560	7058		1977387	8630																	WT (ic) and ∆cox2	0.989238	0.3	2	20.8	19.6117
	2725665	550		2663126	7944																	WT (ic) and ∆cox2	0.989238	0.3	3	20.8	22.5674
	2057780	3307		2416418	8557																	WT (ic) and ∆cox2	0.989238	0.3	4	20.8	22.7499
	2724941	895		2477765	11736																	WT (ic) and ∆cox2	0.989238	0.3	5	20.8	22.3221
	2543852	500		2495465	5604																	WT (ic) and ∆cox2	0.989238	0.3	6	20.8	21.1904
	3946612	8956		2484219	568																	WT (ic) and ∆cox2	0.989238	0.3	7	20.8	21.5749
	3631310	834		3290246	16167																	WT (ic) and ∆cox2	0.989238	0.3	8	20.8	22.7724
	2399863	9121		2882536	14408																	WT (ic) and ∆cox2	0.989238	0.3	9	20.8	19.8406
	2693494	14250		3067662	15552																	WT (ic) and ∆cox2	0.989238	0.2	0	20.8	15.3013
	5210670	799		2004420	3044																	WT (ic) and ∆cox2	0.989238	0.2	1	20.8	14.9342
	2448666	3868		2070412	5250																	WT (ic) and ∆cox2	0.989238	0.2	2	20.8	14.586
	1825271	7122		3381548	7227																	WT (ic) and ∆cox2	0.989238	0.2	3	20.8	15.0836
	2990076	586		2807374	6878																	WT (ic) and ∆cox2	0.989238	0.2	4	20.8	16.22
	1615107	333		3468029	10565																	WT (ic) and ∆cox2	0.989238	0.2	5	20.8	15.0888
	2433302	4163		2700023	8963																	WT (ic) and ∆cox2	0.989238	0.2	6	20.8	14.6018
	3095817	1149		2723242	6589																	WT (ic) and ∆cox2	0.989238	0.2	7	20.8	16.2597
	3343158	4785		2499343	11584																	WT (ic) and ∆cox2	0.989238	0.2	8	20.8	15.178
	3094663	612		3445499	856																	WT (ic) and ∆cox2	0.989238	0.2	9	20.8	14.4265
	3646424	644		3063138	5578																	WT (ic) and ∆cox2	0.989238	0.1	0	20.8	8.82468
	3509573	11874		1671873	7416																	WT (ic) and ∆cox2	0.989238	0.1	1	20.8	11.1677
	2296700	362		5327740	12850																	WT (ic) and ∆cox2	0.989238	0.1	2	20.8	9.81093
	1593036	441		2086289	12220																	WT (ic) and ∆cox2	0.989238	0.1	3	20.8	9.01125
	3420882	8289		3269874	821																	WT (ic) and ∆cox2	0.989238	0.1	4	20.8	9.13378
	1955587	225		3723912	12927																	WT (ic) and ∆cox2	0.989238	0.1	5	20.8	8.38985
	2411713	4164		2803217	855																	WT (ic) and ∆cox2	0.989238	0.1	6	20.8	9.6732
	1682034	445		2252453	4624																	WT (ic) and ∆cox2	0.989238	0.1	7	20.8	8.02557
	2177764	5503		1782581	6427																	WT (ic) and ∆cox2	0.989238	0.1	8	20.8	7.99089
	1702085	379		2497048	517																	WT (ic) and ∆cox2	0.989238	0.1	9	20.8	9.09657
	2321479	1734		2471930	5753
	2868649	4186		1770028	2820
	2527458	7391		2308488	3729
	2316935	7769		2187816	11543
	2021103	604		1886619	5984
	2094492	403		3007854	9924
	2340449	5216		2462587	3813
	2972445	699		3795200	16431
	2134735	316		4888117	13848
	1860082	2146		1874064	6569
	2039975	3800		2696885	11405
	1783817	466		2329821	4176
	2575203	1601		3180258	4013
	2563326	554		2783813	6885
	2288167	2796		2141091	7187
	4477722	7251		4061609	838
	2307222	7405		2288668	5437
	2641311	466		2694308	10214
	1654380	426		2673558	11302
	1710497	5499		2602806	630
	4320770	5547		2281472	11079
	1667437	225		2572845	8937
	2918212	634		1787187	11195
	2017392	3505		2119506	855
	2773086	8943		2397851	13979
	2032177	4286		2406439	7816
	2110587	434		1576344	6450
	1765437	2916		1679768	2809
	3515720	1077		3100947	858
	3531771	653		3029051	1128
	1657029	2450		2629206	5492
	3010442	14579		1971473	591
	2410236	4664		2579018	9083
	1770478	410		3622673	15554
	1907708	631		3669036	12174
	2538363	536		3312132	9187
	2044094	6181		2970478	22916
	2417964	11441		2990149	6637
	2043469	560		3331433	1188
	2447223	3243		4420575	21851
	2878223	7271		2602271	1954
	2307686	10811		2417235	5541
	2791594	519		2271674	8056
	2406297	234		2159360	11154
	3138480	4913		3655879	4073
	2528074	3135		2993037	14025
	1899481	608		2909496	9388
	2925237	591		1652689	182
	1914364	7908		2155217	5333
	2466550	553		1959150	323
	2323856	441		2355294	577
	1833620	237		2462453	9924
	2035596	2044		1995943	6596
	1901652	465		2068257	2743
	2578381	2995		2495136	6218
	1856541	472		3356493	1032
	1946011	3318		2917187	6522
	2796607	601		2184332	7876
	1980841	568		3676351	7947
	3491768	725		3096856	7884
	1909885	432		3560548	8773
	2291943	450		2372577	3955
	1933959	370		2753164	4934
	3894125	10485		2252130	5871
	2177753	868		2681209	3846
	1778022	649		1369049	4677
	2859856	3794		2555528	2646
	2511291	5612		2121487	5184
	3438773	663		2269688	519
	3638855	589		1649719	5583
	2082718	8088		2531885	3836
	1696659	465		3143951	7023
	1966541	8372		3250789	7172
	2364205	717		3393068	11207
	3246353	817		2185182	4343
	3096206	643		3820930	23321
	1667634	590		2403844	7832
	2013042	253		2396571	7478
	2888262	4246		2335866	5450
	2929543	9063		2447611	849
	2644396	666		1945837	5484
	1742607	704		3281367	8507
	1876223	7635		1909322	2167
	2191532	8631		2715113	5931
	2244452	352		3792581	10801
	2803783	603		4961482	1516
	3173015	6707		2257807	12387
	1655631	582		2288516	11817
	1906165	716		2296699	7666
	3409450	589		2656949	7021
	2210668	10466		1787059	6478
	3570004	1235		2351812	5193
	2133875	343		2749597	9924
	2640420	5502		2128141	2647
	2007086	6727		2223401	3972
	2864853	496		2237019	182
	2599914	8019		3291442	1187
	1841287	495		3216016	829
	2810356	914		2908871	7906
	3124799	3908		1705367	8972
	1812236	573		2357135	4358
	2496977	12288		1959295	6090
	2687392	457		3728896	8323
	4068211	12686		1567603	4147
	2443914	1126		4071860	19034
	3687886	630		2475447	5303
	2016419	1337		1700824	164
	2167169	6927		2620548	7369
	1808017	2086		1744004	8481
	2012101	3124		2293265	5207
	1551058	976		2727143	4655
	2777774	3224		3212928	3790
	1922109	483		2360100	9864
	2667574	3715		2811383	11713
	2246344	371		2025669	6450
	4046022	20382		3811427	20379
	2029917	352		4112084	11091
	2833055	657		3312959	5214
	1665064	4128		1943864	459
	1497192	271		3576328	10334
	1973463	1787		3439688	11520
	2466614	2549		3590827	3895
	2188110	3278		3330908	516
	4179120	5403		3415044	681
	2862868	897		2176670	7548
	2101228	3166		3875455	14258
	2097074	354		2989725	9486
	1761201	426		2400839	3797
	3577179	1328		2327638	5642
	1885765	434		1853071	6686
	2894933	709		2215106	6947
	3182968	1068		3233267	10229
	3396750	11314		2411072	9703
	3563312	14156		2815035	10230
	2000867	3671		2581659	6573
	1739843	3030		2204581	7147
	4116583	5156		2348073	3479
	1913148	195		2926106	5781
	2800590	704		5736281	11428
	3934328	577		2409587	10975
	2515390	401		2431272	659
	2018880	385		1985269	6108
	2211137	2534		2651261	4516
	1970736	1764		3252579	7774
	2224420	605		3014490	10641
	2440837	613		3278222	20224
	1734124	704		1803042	469
	2607457	16421		2571304	6741
	3063617	4693		2898230	11502
	3119180	690		1963729	8757
	3228359	406		3335548	14392
	2955297	8238		2456997	5572
	3215286	7207		2420811	4574
	3026418	8606		2266554	3963
	2079192	2835		2872895	5447
	1799453	262		1962001	4324
	2422971	5815		2230848	3633
	2542920	5475		2159756	11016
	1855113	529		2467040	4418
	2477990	851		2426562	6437
	4458262	1043		1977727	8836
	3932351	693		2457911	939
	3073834	481		3009644	758
	4596709	862		4837401	8332
	2613882	8022		4225777	18237
	2301453	2414		1540384	350
	1931132	384		2729978	690
	4512178	3576		1788207	9326
	1789576	587		3339443	8407
	5336503	15636		2202771	7699
	1848054	285		2364039	5500
	1968770	8127		2278797	6232
	2002993	2271		2304087	1312
	2758551	7765		2489459	12488
	2522278	676		2868307	6291
	3761147	4011		3604039	13478
	3184257	590		2559654	769
	2686298	745		2429717	5814
	1963033	9831		1743169	2913
	3130540	8916		2852813	10301
	3095845	4650		2664203	13557
	3682612	4600		3315557	724
	4096997	695		1646650	5120
	2300392	5433		1539811	7641
	4398782	18996		1754199	9426
	2078164	4531		2424878	11391
	2388817	6803		2641793	13184
	2351679	8875		2579725	10298
	3093889	3902		3267751	14626
	2105100	5664		3062719	7205
	2579996	626		2694671	5741
	1587802	1934		4908199	16772
	1908160	641		1931983	3406
	1848048	5059		2666301	9081
	3246351	574		2220290	683
	2630921	5839		1952924	8024
	3630219	1439		1868290	647
	2078210	3383		2516005	8274
	2544413	9104		2376477	7987
	1782685	470		2447043	9261
	3003193	3328		2195332	1052
	1819796	357		2597981	7000
	2047377	5521		1999260	439
	2067081	10902		2511607	6406
	2509271	6015		2107236	7564
	2280375	681		2834711	16660
	3393746	6608		1948463	2967
	2982762	691		2748836	6352
	2171780	486		2243206	5902
	1940394	8341		2968176	3365
	2447825	574		4166538	12537
	2840359	8359		2436119	6639
	2884374	11973		3949187	6585
	1914573	1996		2294295	13688
	1884011	2356		3453452	17024
	2144703	9660		2639248	540
	4003737	699		3411752	12251
	1697043	482		2885235	512
	2542226	444		4155852	16056
	2092234	3238		3036294	8547
	3668369	2998		2086392	4717
	2011650	9756		2657437	5369
	2253490	876		2736860	10217
	3975793	10984		3839008	1142
	4830822	17651		3568717	10352
	5010902	23722		6591576	29622
	2726605	12918		2502916	598
	2515406	614		1671139	9313
	2391658	7490		2166496	6133
	2398715	530		2307325	3791
	1856277	408		2028579	6770
	1962643	3413		2135737	5102
	2742260	2546		2751379	12095
	2838988	8579		2932524	5384
	2547341	12100		1844532	9968
	1882171	335		2138722	5232
	3576840	1010		2915056	978
	2624810	12212		3994966	10398
	2424333	4659		2348737	5888
	2397199	611		2132005	727
	2960078	668		2427801	3326
	2809926	4404		3689139	9647
	2102687	2595		2934694	6856
	2181555	813		2334093	7882
	1893863	7014		2624372	14156
	3459013	5629		1935349	4989
	2658518	1652		1885668	10978
	2706021	10267		4486348	1081
	1880175	5673		4388822	5816
	2463209	843		2835205	12743
	2109914	3999		3507806	17890
	2453326	867		2596882	4814
	2186178	518		1839413	2222
	2463338	3957		2625933	5631
	2267719	444		2008267	3903
	1719484	3000		2082134	4575
	2628694	2919		2569814	11022
	2174184	4147		1581991	9703
	2366168	779		1774396	7195
	1967901	415		1704692	5762
	2179832	3709		1860574	7484
	2948841	5677		2714119	5511
	4152818	5155		1971597	2845
	4422852	1130		2007160	744
	3616212	7558		2776307	6247
	2266374	4525		2109351	10577
	2505395	4575		3038165	856
	1935714	1679		2489665	8520
	2794813	5834		3023719	13162
	4134371	1024		2059549	3886
	2662202	10124		1940437	480
	2109762	402		2859260	3196
	1974721	6888		1919725	4085
	1676441	402		4037104	11247
	1995863	573		2621781	5267
	1605426	3658		2407662	5067
	3133669	11685		2598901	7374
	2055853	7559		2806226	10561
	4037754	1285		3315234	1163
	2296667	7803		2085073	7697
	3672174	5829		2158560	4403
	2097086	473		1990534	4321
	1701899	363		2418720	2542
	4052179	13328		2508049	8963
	1916841	393		2438796	4053
	2115708	452		2653566	445
	1899450	4420		2872352	16141
	4616408	8946		3202872	10298
	3141144	662		2303161	11916
	2519098	6583		4092259	7957
	2273545	655		1534961	7143
	2844021	5496		3033500	5924
	2734795	826		2351857	4421
	2199768	6556		3127914	15940
	4901291	8936		2556951	758
	2165585	2878		2162007	8513
	2673258	700		3183542	704
	2845803	464		2656259	6116
	3052654	4866		3184296	17412
	1968525	4691		1885084	4391
	3251817	15344		2268133	3152
	2045373	439		2462107	8877
	3551442	12153		2632532	643
	2556049	6869		2493568	9427
	2139288	3680		2704838	11396
	3867874	10235		2845636	5827
	3311330	4472		3026153	769
	4644818	935		2338390	5654
	2491413	4003		2755035	486
	2258793	3244		1896505	6854
	3124009	12758		3542216	12310
	2892697	710		4185744	18591
	2986125	10567		1647176	3422
	3169801	14045		3237822	8269
	2241892	532		2804185	8770
	1628798	2372		3987451	21692
	2616399	2546		1612929	4329
	2226699	705		3536104	18341
	1949121	443		2523307	6506
	3152685	12217		3933373	10190
	2745778	10502		1829778	6260
	2563605	758		1729462	10636
	1856581	326		2357979	3651
	3432508	623		5099848	12303
	1988138	4117		2842709	5632
	2405555	3516		3994080	7410
	2182969	484		2345219	6750
	1875986	775		3662687	7282
	1989399	2807		2696741	6420
	3484049	11096		3413832	5284
	2200615	474		2368019	374
	1503168	167		2738892	14476
	1759173	457		2235511	9088
	2758755	3543		2433284	15004
	3238679	587		2998307	6928
	3356764	4385		2590876	473
	1545958	7244		1616515	5296
	3110472	745		1918525	2822
	2598775	5556		2983379	17443
	2115350	9098		3340272	6125
	3051792	3788		2338785	5232
	2275611	402		2518042	10232
	2478838	692		1981011	10488
	2100846	367		2939960	486
	1634877	344		2142210	5687
	1648234	524		1784688	4480
	2246900	2938		3235845	22841
	3636424	16322		2509570	9135
	1986845	3354		2698792	8332
	1950694	1513		1831699	9689
	3954526	1293		3387458	18593
	1999929	453		1957160	7300
	3639214	744		2331987	10050
	3059790	9436		1989823	4482
	2789223	557		2050413	14137
	2097975	7032		2465352	8458
	3500336	12055		2000752	3093
	2557412	502		2637892	13082
	2737473	12337		4031190	5844
	4800159	6383		2549928	6875
	2420416	3219		2517857	430
	3989709	1465		2209179	3898
	4050228	676		1995584	571
	2387918	3445		1769221	3045
	2234347	6438		2516251	10745
	2423753	489		1745889	2950
	2260294	6768		2105919	6338
	1818073	460		2405467	10500
	1915681	318		2939510	616
	2700987	727		3416733	7499
	2188951	248		1886741	3275
	1981152	7243		4138897	9497
	2965965	7546		3135464	1251
	2668573	11138		1380673	13958
	2657605	3212		1687524	5835
	1494066	479		1899104	632
	2106086	464		2362470	6598
	4308156	611		2369790	6580
	2550294	523		1643931	3387
	1583350	572		3160184	900
	2616200	5777		1766256	5999
	2062928	489		2302334	625
	1525695	3449		3389378	13168
	2889194	4300		4461872	20528
	3338022	3152		1901842	8678
	2262106	483		2683370	9781
	2529655	10335		7125546	3484
	2352700	348		2335712	6437
	3125388	943		2966515	4573
	2110921	3331		2682707	5276
	1780377	309		1835457	5210
	1891572	3926		2526492	17200
	1702129	3554		2838684	3384
	3657985	1011		2601943	7645
	2405762	5754		3032643	740
	2830974	484		2350105	7278
	2684428	455		2731614	511
	3052716	980		1854965	3163
	3301320	457		2914253	14047
	3734628	1245		3315509	2208
	2519181	1005		3182759	9774
	2272637	4503		2624079	16327
	2197780	4227		2430817	4622
	1650195	277		2050926	4044
	1575955	376		1512160	5306
	3198724	1106		1557407	6385
	1790188	474		4519474	11215
	3144975	656		2209140	7784
	2083643	224		4168918	19825
	4075454	773		2002540	473
	3126420	6235		2916379	6293
	1823569	5520		4112645	8547
	1730323	196		1918018	603
	3717820	915		3356351	8834
	2564793	529		2084678	8723
	1946226	7049		1662851	4982
	3523228	804		2843433	819
	4290393	785		2636256	4954
	2249338	3562		2342551	410
	1922528	376		2630134	14629
	3098934	9054		3530182	7106
	2375008	8523		3229110	8043
	3450456	5807		1809929	5967
	2259538	448		3163123	933
	1806948	701		2161286	6155
	2547112	1715		1897293	3799
	5625922	16024		2517384	10295
	2000833	2102		5111020	12352
	1683983	7042		2195365	3840
	2421935	3238		2329636	7463
	2379324	372		1784757	337
	2287336	269		4412465	11133
	3124568	1333		1355883	201
	2557572	559		3135453	1295
	2643392	3449		3465063	12540
	1814447	6156		5522212	15545
	2863541	930		1959076	4867
	2323545	4179		2438197	362
	2007925	2341		2693148	3297
	2104628	2737		1692255	344
	4815717	694		2304297	6584
	4661137	986		1913105	301
	2474991	475		3731531	20042
	1702207	568		2010231	3026
	1626678	381		2366113	3265
	2079884	525		2341951	5288
	3346988	899		2327802	11640
	2753035	395		2593817	5807
	2520132	3388		2281769	5086
	2931319	4087		3393041	10324
	2128278	3391		2426188	11898
	2344499	12240		2194051	7717
	2342325	4885		2885259	1061
	2713992	5944		1610622	8793
	4155790	7114		2284919	4611
	2095537	428		2586973	856
	3622980	818		2926472	9596
	2092052	264		4586586	11950
	2395453	907		2876247	10959
	2366100	415		3862148	9856
	1853233	6936		2489776	8642
	2167700	2937		2873923	17171
	2537531	455		2569094	9334
	2630746	3696		2623789	548
	3386205	1128		2897493	11369
	1701814	2414		5548024	12097
	2839584	726		2168699	6332
	1678391	584		2365503	7145
	4694107	16661		2306538	984
	2083416	6860		1637951	4957
	2485336	7206		3567827	7387
	1523040	300		2722935	939
	2161813	8006		3061554	4930
	3829096	650		2098683	25782
	1529029	406		1857084	7484
	3038553	10062		4916859	16168
	2034163	12712		2484372	8128
	2035633	371		2886457	13540
	4344844	20221		4398904	20179
	2114511	9588		2656554	14312
	3106095	524		2768047	6861
	2539027	4367		2462901	4676
	1923167	8447		2481317	10853
	2611058	4088		2897527	9469
	2472768	483		2386344	13933
	1876762	475		3964725	1036
	2883360	8921		1674592	7941
	3201693	460		2064420	3452
	1962250	656		2862880	4049
	2381677	404		2287549	4079
	2571574	548		2810059	8629
	1909224	610		2993342	12101
	2665685	12699		3586538	6897
	3174336	5677		1182808	18279
	2063076	8280		3519305	7395
	2900721	4296		1964682	6079
	2408842	411		2138649	670
	3063524	962		2470826	10847
	3775965	11581		4172642	9214
	2315064	3721		2706194	14413
	2472067	411		2336414	4881
	1890261	327		3054796	16368
	2446207	5430		2710406	552
	2555721	11915		2570417	1846
	3317445	520		2210716	5703
	1722775	385		2912695	5065
	3073101	6361		2423718	5777
	2325747	331		1793786	4009
	2718651	5919		2533970	9489
	2576012	452		3483181	18682
	2314553	638		1801392	5635
	2326750	804		3054222	20595
	2222334	2787		1809561	7980
	2491150	10612		2071562	6125
	2061886	3045		3545849	9371
	2441491	2815		2696526	9653
	2489325	401		3259139	8038
	2127471	264		2352253	3602
	2716782	757		2995358	13937
	2332762	683		2478368	1091
	2040412	2530		2569328	852
	2400711	5358		1613003	310
	3069516	426		2575706	5447
	2377533	2693		2455005	6252
	2357414	740		3469977	5330
	2291007	3881		2286719	7543
	2769206	5015		1665003	8909
	2814280	773		3765864	20261
	3261170	6187		3338966	14148
	2395007	665		1782380	2909
	2393671	8845		3147559	19764
	2239928	421		2200093	371
	3074498	401		2584021	793
	3270656	12680		2990289	7137
	3419417	6034		2397073	692
	3561768	820		2022999	7462
	1505898	453		2571912	491
	2389299	559		1753022	8687
	2026111	291		3602833	16245
	1799512	325		2889188	6811
	2332685	308		2377880	3356
	2491905	12052		3037134	9508
	1934146	537		2123956	5470
	3137434	682		3350999	10308
	3658999	7065		4466835	22203
	2222793	743		2763826	5131
	2060295	4376		3508531	12316
	2531208	574		4312859	10691
	1743586	10074		2146723	6702
	2313443	419		3296809	8629
	1779648	4781		3810160	6336
	1730478	609		3497423	8516
	3741255	1077		1725990	7120
	2680158	326		2089355	4461
	1538115	6801		3814526	9873
	1859978	6167		2575513	631
	3033558	610		2081430	9629
	2202107	7613		2969661	10096
	1836452	453		4054664	736
	2239241	311		3048920	381
	2290650	4921		3960763	15733
	2257449	928		1722453	6682
	2043174	4454		1416596	7062
	2729589	12637		1989104	8907
	1726698	345		2258183	6879
	2991207	385		1889458	521
	1483778	2976		1697084	7234
	3354599	664		2376477	975
	1754014	4364		3183140	13676
	2260568	3934		2619364	12233
	3348562	725		2371262	5230
	1793605	2553		2740606	487
	2453872	3914		3104902	7631
	1978796	8458		3119223	2890
	2281749	2357		1839162	7743
	2923285	10179		3736121	3871
	1758878	176		3342193	659
	2517136	9665		4987242	6201
	2644552	924		1695953	5369
	1810804	613		1785143	422
	1606320	6730		2607196	14439
	2135010	2256		2864375	12732
	3731982	8420		1886895	5024
	2898208	2926		3629125	17220
	2374734	980		3609046	8334
	1983795	2846		2819663	5256
	2986827	10655		1935618	4150
	2841499	6869		2087120	373
	3374759	11388		2741780	8264
	2139907	318		1786804	2203
	4653137	1187		3441057	757
	3239367	3149		2719918	8040
	1738296	2293		1872465	7070
	2095674	492		2217333	7733
	1947537	4117		2589893	11136
	2458289	2009		1991972	5180
	3677957	969		2506444	4438
	2779653	557		4403325	883
	3082957	4936		2193330	819
	2807852	461		2722408	10131
	1959091	584		1823096	3091
	2263936	4038		3124163	6316
	2153187	518		1898846	11021
	2484236	408		1824430	5570
	3198951	739		5715517	15136
	3109168	799		2191738	4495
	2237386	332		3470191	4997
	2859630	10244		2598295	9507
	2375563	5569		3288971	5936
	3141442	1033		3552966	6263
	3057061	7730		1776378	238
	2377495	664		2234273	424
	1928833	4924		2496064	8106
	2546351	578		3002482	8215
	2546542	3516		1586534	360
	1654213	349		2617928	12502
	2231898	5507		2328872	2742
	2275335	709		1935708	396
	2460407	4074		1678347	4800
	3635149	10232		2178752	8949
	2898696	431		3900672	10686
	2297688	3007		2664524	5495
	2238653	8639		3053146	11559
	1585095	222		5256917	19788
	2994430	736		1977326	794
	1727675	2794		3513864	997
	2170646	11074		1731692	5748
	2239623	406		2383465	4900
	2753651	7693		2580271	766
	1941112	448		1962010	5465
	2646040	9097		2818776	5831
	3477399	1096		3049177	7966
	2193662	565		2430774	4335
	3539993	1301		2979289	920
	1718507	336		3918915	15995
	2650009	363		2506925	3329
	1573470	7262		1788418	5685
	2174343	5970		2136845	4202
	2807925	4839		1618610	9085
	2789815	917		2672911	742
	2666702	4313		3754897	9531
	4598853	12496		2672661	13454
	1926059	5444		3269996	6052
	2220796	2982		2889088	1122
	2664171	390		2240075	4204
	1943653	352		1949944	6671
	2673083	597		2219006	5319
	3069715	721		2622039	7044
	2329809	4992		2321477	12580
	3595013	676		2391428	588
	2394098	6321		2631822	4027
	2250523	419		2666637	8394
	3275226	957		2386374	13540
	2318188	6963		2508042	5452
	2877880	10997		2356418	9869
	2023475	453		2108354	7405
	2474009	3138		4485412	34216
	2763124	421		2206602	7142
	2408635	653		3634829	19370
	2299499	2297		3748180	7665
	2777017	1160		1871467	4416
	2302632	377		2045139	10356
	2843093	6663		1683366	7273
	2064243	582		2553562	8705
	2757616	15362		3203267	4808
	2247551	568		2342948	9417
	2690141	5183		2422240	4424
	1857128	665		2287319	14362
	2921069	3815		2527428	790
	1781610	3455		2454038	8249
	1910855	1576		2735253	11263
	1465061	354		2614188	643
	1513447	309		1964103	584
	4155714	6591		2188540	413
	3095746	16772		3646641	11613
	1660338	552		2054148	3577
	3123039	7090		1436006	860
	1846879	614		1776777	276
	1677921	475		2506448	8783
	1890535	290		2768576	412
	1662073	11096		2416767	736
	4908878	6740		3304551	8625
	3049002	14660		2273147	531
	4589465	12081		1971134	4773
	1866135	619		2789721	13648
	3719056	4283		1656649	6085
	3424592	1729		2012334	12694
	3060832	902		3089528	5717
	2856855	691		3052118	11403
	2710623	2228		2553752	9133
	2677715	559		3872412	14817
	1863550	590		3715072	17551
	2509832	681		2013968	6813
	2156473	3811		3008839	16314
	1880429	977		3925527	32588
	3264447	505		3024666	729
	2473756	3502		3631330	4366
	4931463	772		3090331	2245
	2546652	9057		2741740	3918
	2324015	537		2637146	10131
	2181666	3202		3234357	12180
	2006808	5485		2498505	4315
	2122293	6434		3099471	12898
	3796123	800		2665034	493
	2533277	908		2277185	8294
	3410556	626		2945374	335
	2213374	501		4301284	1142
	1904359	3723		2325771	5083
	2792923	318		1841441	7020
	1887801	309		1931670	3223
	2030056	710		4812399	6310
	2376515	9638		2897044	5757
	2739230	4526		3392582	5468
	2930351	1072		3229572	6550
	3333821	15426		3487718	812
	3074572	10404		2009007	3430
	3314179	11745		1508379	391
	2769206	4161		3495053	16682
	4880972	16664		3097774	7292
	1783559	285		2342281	9542
	2362490	574		2350137	525
	2547502	462		1654403	2574
	2320734	417		2497492	327
	2900175	982		2707302	1262
	2013019	690		3819650	5414
	2832400	749		3266975	5740
	2246483	384		1473645	4841
	1934582	2749		1703016	586
	2953423	8436		3475116	19574
	2580465	12045		1656475	2911
	4305105	3183		2391616	4097
	1961611	3827		2056939	4733
	5292531	7215		2728495	545
	3286054	1199		2604850	946
	2184877	9282		2694082	16678
	2636255	520		3324320	3126
	2059388	2851		3505774	9144
	3273936	1272		2792940	7265
	2510087	2522		2607540	7953
	2136555	9868		2446716	12447
	2395783	4024		3427070	5978
	2354423	591		1974100	432
	1778400	330		3343013	19438
	2032735	3512		3279304	2181
	2795294	488		1682830	430
	2371454	397		2304356	3520
	2781006	755		2576001	866
	2926198	13659		2949064	12891
	1961904	591		3963455	16228
	3274239	736		4139299	9474
	2208509	448		2825156	1179
	1724672	365		4498524	19051
	2248669	9625		1531357	1747
	3100143	618		3469019	753
	3152047	13514		3911055	16593
	2074178	13594		2404538	559
	3323767	908		2419616	5812
	2946072	18452		2396919	636
	2067953	2168		1479672	419
	3448576	14346		2750422	4441
	2104201	557		2052862	4635
	2449558	3027		1925876	7860
	2144974	515		2576070	5739
	2413811	6069		2438090	5796
	3016194	13127		2489150	7092
	1725702	209		2582337	910
	5568732	14750		2852229	1018
	2051163	3107		3207483	5861
	2210008	3423		2230015	386
	2785487	2846		3574587	20989
	2260447	557		1566702	9624
	2684692	1146		3074913	12930
	2932726	13503		3101102	5511
	3353793	5181		2933186	10221
	4052902	6268		2259538	4559
	2347544	696		2038077	6907
	2035295	3570		3011679	8245
	2401824	583		3568962	920
	4210536	7478		2108757	458
	2962846	10796		2605547	518
	1896842	394		2436699	5491
	1765131	277		2172275	11334
	2243282	367		5318459	19414
	1785684	7105		1717525	499
	1770631	1995		3726356	6264
	3138506	9072		3846566	7701
	2481562	2879		2929518	4475
	2002327	4363		2774856	957
	2191276	437		2616235	880
	2095412	2960		1743863	376
	1691429	4771		1968997	3426
	1691151	4989		2283556	3127
	1820642	478		2707970	4792
	1778595	546		3177085	11411
	3113569	1099		3379564	11037
	1745365	496		4263631	5052
	1740898	277		3072414	3458
	2484973	942		2333785	6295
	2561270	480		2296890	4615
	1706385	6095		2175266	7241
	3811036	770		2162872	8598
	1618777	1688		3512265	9813
	2500877	600		3844780	11073
	2563973	417		1969269	751
	2091458	6669		2535719	558
	2497051	5010		3281398	18457
	2617653	754		2730277	12719
	2448513	507		2735473	11984
	2136844	4740		2022515	346
	1689971	687		3841317	883
	2111794	452		2709001	9689
	2265103	465		1961053	4632
	2051962	2914		2406433	5103
	2581009	9293		2804032	6783
	4581838	730		1886056	3544
	5379077	24091		2136216	1161
	3245918	10210		2339476	7911
	2860096	2991		1645592	557
	2071101	4827		3327638	769
	1646247	3405		3321004	13107
	2317602	507		4162248	9747
	1970975	357		2991167	778
	2128795	6887		3623273	11557
	2065401	5104		3252823	8563
	2116027	530		2137899	6997
	1885785	3773		1989170	8399
	4436426	9549		3115189	7065
	2638490	982		2767750	8131
	1839897	510		2816776	695
	3093842	548		1727130	5563
	3896989	1279		2472946	7458
	3352247	9930		2723836	3725
	2573706	2496		1699998	14518
	1755927	6362		3667095	8919
	1952604	464		2774029	9689
	1588906	1830		2479606	7907
	2118978	492		3061217	9971
	2498792	578		2890969	8598
	1969900	3581		3729835	20716
	2930070	680		2959506	9195
	3568534	5973		2893577	16928
	2067466	573		2487273	765
	3858342	8733		1792095	4251
	2749109	425		2810396	6302
	3725474	4407		2561894	4900
	3329684	789		1706422	423
	3547703	737		2946226	7535
	2927504	4718		2777605	9674
	2945103	11736		1800964	5938
	2710255	588		2613206	7403
	2320246	709		2260401	10701
	2426671	5114		3089147	9431
	2547331	5750		2421255	8341
	1932420	2525		3121538	10812
	3146672	5826		3085202	11947
	4144717	1429		2770861	3665
	1688168	507		2684115	7658
	1693464	543		2595361	496
	2268218	604		3801827	871
	2524518	635		1983881	3788
	1678287	417		2456339	7136
	2196396	676		2440574	9219
	2028532	515		1813872	4316
	3262897	752		2220666	4098
	2052435	581		2958620	6494
	2341957	560		5022558	1607
	2889017	691		1704827	4754
	2227164	3450		2929882	910
	2298637	415		4162275	11768
	4222912	7101		2965851	1176
	1949073	3971		1632584	292
	3194654	3207		4237216	8414
	2734554	1001		2695471	14919
	2191537	275		1910128	2847
	1783126	442		3721223	5762
	2732071	426		2367442	6178
	3226796	726		4462226	14873
	3095233	581		2430168	8586
	1575944	573		2402858	6090
	2557567	11079		2891505	14300
	2373452	5448		2715533	7360
	1932696	640		1964548	478
	2959527	482		3094036	6514
	2588303	8940		2260058	5210
	1962810	3323		3889259	15441
	1984953	1169		2489138	4266
	2883164	11471		2304215	712
	2959181	843		2340313	9323
	2256660	299		2531023	6998
	2666487	2850		2581832	224
	1548543	3246		2264514	853
	2138852	622		2377203	4717
	2510503	4812		3373078	7713
	1732725	5598		2346723	4245
	1719204	3919		4083699	1136
	1449700	235		3015047	6785
	1462130	262		2220278	10999
	1997771	3102		4304672	7367
	2518544	338		2502063	716
	5436699	1067		3453908	847
	2101201	4969		2709937	7672
	1795820	257		2232226	4613
	3836158	1185		3517829	7579
	2283896	453		3010380	11633
	1661531	473		2354284	8025
	2240025	8217		2311312	7260
	2372176	253		2478537	8393
	2783606	2949		1782159	6640
	3664641	599		3250198	8929
	1786285	4657		1654609	2678
	1554162	542		3152892	545
	2680831	560		2346333	5843
	2643126	680		1760440	391
	1733955	298		3085313	9071
	2329236	811		2364400	559
	2705554	482		3286938	9868
	3396179	12420		4810074	15851
	2373434	7401		2324300	509
	2699719	347		1870593	6894
	2395099	542		2897522	726
	1678667	1956		3163256	11899
	1725162	518		1665166	11121
	2353401	3634		2480257	11831
	3596967	853		3421639	9891
	4215144	1180		2980606	5273
	3429248	4368		3276863	11274
	2347525	2878		1939765	2734
	4560769	6929		2512792	15051
	3007825	1121		2891997	16756
	2812407	5355		2300135	10243
	2821046	6354		3903977	898
	1796522	390		3524715	14300
	2316097	447		2849433	606
	1975767	3562		3472658	11397
	2956709	529		2406823	4821
	2444804	516		2500327	3930
	2312291	483		2167506	3412
	1913634	7742		1959433	595
	2378278	385		2650957	4502
	2675092	6555		1749580	5636
	1825213	296		1634881	285
	1650505	614		2354622	5229
	1725713	543		2584417	731
	3776684	818		2641746	7115
	3557248	14445		3371756	10367
	2115746	8872		3245888	6051
	1760528	772		2646496	6171
	1531704	416		2626367	6680
	2058616	456		2722200	5916
	2858610	780		2285448	1269
	1886057	5312		1730143	7467
	2459329	746		1605429	5441
	2863659	5170		2317912	4396
	2084529	7855		3476221	7647
	1926217	4601		2913546	13061
	2332470	592		1630890	6734
	1619755	406		2729661	7134
	2996419	5619		2169699	5966
	3455086	808		2560381	10546
	1626548	338		2582137	3586
	2351514	5636		2556190	4383
	2241263	710		2135841	12184
	1903375	4157		2251304	13367
	2627173	8958		2163544	10254
	2723380	4809		2799745	5466
	2669884	1248		2665073	3867
	2378266	536		2109757	6405
	3086736	741		3068526	7526
	2310328	815		1440718	4480
	2823675	13869		1753405	3881
	2784772	5093		2195559	7363
	2611566	944		3130974	8265
	2029567	350		2159640	6821
	1922048	1952		2590424	6532
	1731117	525		2073562	8583
	2761590	833		2549475	7595
	3038499	602		2588728	6115
	1674520	2643		2588875	539
	1945756	539		1763433	2800
	2465215	446		3221241	652
	2126307	318		2237338	4224
	1824496	350		2064270	13269
	1937442	6743		3084400	9146
	3400340	590		2614316	14251
	4469694	5748		2764170	971
	1818361	2818		2853477	7062
	3220045	22514		3030924	20630
	3111358	6453		3125934	14353
	2473525	13269		2701338	442
	4501246	6581		1715325	5418
	2558273	6817		2132623	9370
	2982530	511		3860438	10942
	2266617	593		4508344	5739
	2892174	14910		3697487	9855
	1709893	348		2452845	4035
	3238611	572		3426342	1242
	2006808	3921		3278752	16641
	2200581	10956		2159723	390
	2798330	406		3389223	14507
	1844372	263		2229889	4468
	2218914	371		2879835	10360
	1884968	312		1767593	4226
	2423781	7897		2555646	6306
	3388098	1532		3245630	8486
	2919159	1153		1926539	4162
	3253642	7298		2615120	1005
	2395972	3084		2998777	8760
	3151028	4938		2613844	4447
	2040332	5830		3644292	964
	3027167	9985		2080113	9488
	1748110	453		2121363	408
	2906904	3792		2150208	6418
	2301704	458		2327858	10053
	2121813	3487		3412081	867
	2069460	7130		2492313	3900
	2749380	412		2034181	3136
	2928644	779		4775938	975
	1874756	705		1681222	3308
	3481892	660		1980793	3570
	1851880	268		1851321	6336
	1947987	365		2909200	11453
	3287612	10787		2151112	8950
	2626328	964		2775352	5166
	2822946	7474		2481881	9847
	2124887	7820		3815338	13599
	2685130	669		2462627	719
	2394692	566		2705907	968
	1795876	2621		1440120	365
	3716246	13731		2048290	5040
	4055601	973		2598711	5419
	2237069	4447		2137784	7659
	2116808	730		1772999	2874
	2545953	563		2785653	590
	2180254	5497		2172682	6765
	3025732	4198		2216031	887
	3170379	1137		3192823	4326
	2409760	3908		2835688	371
	2599535	7316		2154955	8549
	2886737	428		3030104	7225
	2972468	7366		2296017	2956
	3212723	5883		3176798	12378
	2661060	2591		2599022	11846
	2706644	13878		2426281	9756
	2191546	8764		2958491	13103
	2791455	11257		3439491	5998
	2849647	8681		3410104	978
	2406803	3817		3052235	15458
	3711337	9156		2819046	10933
	2175354	637		3077530	5223
	3027639	565		3314637	18767
	2058670	3973		1736830	6537
	2592643	9921		1890144	8223
	2569500	554		2657823	14947
	2075533	368		2421043	12289
	2903990	1130		3419685	15398
	2849468	2589		2761806	14192
	2832456	785		2049292	558
	3120340	4357		2420969	7611
	1893286	1902		2939333	9054
	3450186	9022		3274849	17634
	2899524	636		2695789	8534
	2003381	3490		2288520	5404
	1981394	393		3094008	7986
	3005860	5282		3658983	1283
	2470670	13041		1888649	8516
	2870592	671		2310805	11859
	3047892	708		2643549	6270
	1969943	5429		2662104	14080
	2027319	7198		2214985	688
	2084285	3590		2549464	8940
	2458648	951		4482124	12564
	2439357	858		2984310	10891
	3094754	527		2121791	7305
	2562884	9828		4718783	16348
	2527454	714		3890950	13817
	2870843	9488		4063499	23273
	2710221	2906		3260756	8185
	2314164	439		2505274	7703
	2581822	512		2141310	9443
	1603218	8341		2595573	5134
	1773468	5515		1952102	3457
	2538494	664		2593641	6189
	2644741	754		1475469	415
	2066037	390		3748252	649
	2408835	3700		2538892	4193
	2826837	537		1657384	1796
	2133528	3122		3746354	7753
	3036112	965		2573698	15420
	2312946	878		2407647	12158
	3087578	8825		2691970	10519
	1965042	6457		2760209	8535
	2282237	10336		2155491	9151
	1843395	2410		2618220	5291
	2156557	263		2535040	4462
	1646616	287		2825825	12660
	1799151	6327		2609074	5235
	3786899	7675		1932472	2006
	2719331	10912		2716573	8755
	2736103	716		2283389	4735
	3009253	682		2260118	670
	2279390	492		1993035	385
	2367399	2878		3755334	19161
	1945011	339		4431347	4899
	2385640	350		3033316	15542
	1735263	3361		2351446	4953
	2984892	7225		3484765	5778
	3554632	6822		3301104	8479
	2386678	672		2191012	9068
	2376945	367		3313949	993
	2410242	507		3306534	10060
	2641565	14102		2668487	10519
	2822290	865		2720519	6616
	2607415	7585		2583938	621
	1811572	662		1973822	3232
	4849714	9530		2111118	3691
	3214631	710		2854107	5809
	2830490	581		3078563	683
	3577946	437		1910815	7039
	2780395	892		2174598	6550
	2156248	412		3408838	5978
	2516660	453		2783782	7102
	2117922	431		2035846	11759
	3054829	6581		2318773	2467
	2538965	735		2983633	11670
	4553023	17726		3027493	6325
	2594834	512		2157305	6694
	2186886	11439		2042241	7204
	2645243	870		2167608	469
	2455641	635		2298353	9385
	2093278	615		2409697	7350
	2301773	415		1567701	7900
	1920968	2503		2105943	4181
	2391916	871		2330590	6976
	1537963	286		2117768	649
	2440506	3706		2348659	4891
	2074661	381		2060897	336
	2014746	4903		2054847	8779
	1904491	650		3375301	9963
	2208802	460		2836511	7055
	3216809	4996		1804374	4688
	2175925	489		1674650	358
	2507251	745		2908417	593
	3129245	14571		3689252	812
	2437071	3674		3537379	7229
	2520959	357		2201396	6454
	1922624	298		2268776	7979
	3004458	700		3044756	874
	1956975	623		1776056	4733
	2299396	7775		3839414	1091
	2103004	5547		2400542	7703
	3831651	628		2950543	17966
	3820635	1090		2009068	6119
	2282921	3480		2013098	4886
	2460870	619		2188349	5916
	2224727	4200		3391445	13291
	1827331	482		2407345	3885
	2422995	8147		3609104	8723
	1856083	281		2473677	11085
	2841908	6389		2577160	1368
	4583572	1258		3615452	9503
	2387245	12812		2445707	7658
	3552156	771		4329556	15717
	2107748	381		3729581	5093
	2507087	1029		2307271	398
	1604064	233		2309117	16379
	2523687	664		3086913	861
	2218419	240		2211218	4062
	2389291	537		2510347	6961
	2771428	5406		3040195	5804
	2297920	899		3930833	19124
	3457989	1328		2343768	8402
	2495418	636		2562294	7789
	1807201	458		2524636	11509
	1856075	398		2359933	12149
	2163711	335		3812301	16529
	1976666	727		2963989	6722
	2721455	705		3099117	995
	2775449	880		2521387	662
	2393108	3595		3655635	13427
	3051035	8256		3447286	6083
	2201464	381		2449449	9594
	2059828	6444		4022049	609
	2028944	3976		2847924	683
	2207086	7227		2526215	11100
	3025200	2809		2259879	4751
	1638718	5276		2079041	5538
	1815057	3774		2405376	3916
	3001140	4241		4253579	7121
	2567504	863		4977855	1515
	2382838	5310		3334340	1439
	2946138	2289		3018783	2944
	2351344	491		2221663	294
	2028872	4717		2029474	4727
	2532645	5002		2968996	16849
	2007593	671		2223796	10593
	2269166	569		2585553	857
	2463423	737		2250226	3690
	3266118	438		3422105	6221
	3271812	564		3300032	11058
	2225261	307		2193149	482
	3080421	615		2113901	580
	2013161	541		1875933	5026
	2368487	8985		3152670	6774
	1834674	440		3936563	9009
	2041194	579		1999763	2911
	2588759	10415		4264341	1353
	4096008	1103		2849884	13219
	2700731	14890		1900832	4534
	1878930	3133		1697342	2922
	4008560	1168		2980134	11667
	1851368	582		1820563	4136
	2281969	4535		2926368	13440
	2548898	393		2665837	3573
	3634383	4097		2089718	5113
	2893021	4899		2471965	3937
	2311852	5469		2051887	10822
	2998880	10524		2778003	7835
	2615257	4516		3079739	4211
	4177311	808		4307941	20105
	2267803	618		2887001	8239
	1854311	434		2075064	6143
	3681694	5948		2611026	13174
	2402487	408		1566020	6030
	2704442	506		5196760	23067
	2340479	3116		2652854	494
	2017953	305		2442406	433
	2339298	541		2711785	5730
	2889342	830		1754660	3871
	2521762	599		2810252	1149
	2254966	4777		2231743	6657
	3237162	701		2227120	3587
	2471226	2564		4174998	17180
	2214784	4353		2828389	10166
	4599801	746		4923595	12323
	2055648	5724		2521966	13322
	2855342	466		3417839	3519
	3221973	815		2679088	1050
	3002669	601		4436399	11966
	2730758	9484		2712757	6162
	1855645	200		1503889	2757
	1989097	7698		4564803	12067
	2327133	514		2871293	6523
	2239355	434		1936199	4600
	2890897	19622		1561302	6106
	3518233	7191		2855134	3307
	2673543	3076		2601721	10560
	1874611	317		1829521	7400
	2493857	456		4803666	15807
	1964629	365		3475845	5990
	2159147	5962		3079674	6887
	3693518	3694		2195911	3348
	1902707	2833		2922062	11305
	3113160	4927		2096562	604
	1723549	494		3188279	722
	3598455	937		2498274	7359
	1886408	349		2136797	652
	1726082	487		1449479	354
	3446658	16970		3812152	6934
	2244159	8492		1868953	11994
	2594376	4677		2909701	925
	2148916	3251		2321341	6489
	2168883	332		2392956	8065
	1947762	5179		2075563	4257
	2831223	3553		2502365	10452
	3101707	628		2472971	8102
	1482725	1501		2109367	765
	3977995	743		2135923	4165
	3165686	624		1744622	3226
	2538024	3656		2175513	7838
	2787799	5921		1739967	5502
	1820175	521		2188123	13685
	2610481	728		2619690	1205
	2160167	5736		1908912	376
	2178197	4285		3427785	13976
	2928710	7487		4045472	23196
	1664757	336		1635142	3175
	3038566	790		6623176	33176
	3025055	4499		2037741	5377
	2391908	392		2216615	792
	3802863	1337		1966226	304
	2351236	9855		2453128	5250
	3524066	1155		2121217	6591
	4308699	18892		2743898	4307
	1676852	3052		2147021	3700
	2813635	350		2643415	7849
	2881788	11930		2965182	10347
	2046961	350		2801985	11948
	2670636	568		3013838	12337
	3567170	14511		3128145	6133
	1965788	2433		2498782	8721
	2661553	1095		2715172	5018
	2589464	12382		1846833	639
	2769767	3590		2005264	5795
	3020819	789		5504571	21550
	2424215	467		3813335	16014
	3401563	3385		2829109	7401
	2209999	611		1966404	467
	2284331	6212		2479529	4827
	1950297	1775		3173088	9239
	3878544	748		2065727	6191
	2135279	15579		1899543	7681
	4632351	7816		2277069	725
	2657495	758		2201186	12642
	1838764	509		4958290	12585
	3089336	559		3400865	864
	2561569	3001		3149502	7567
	2075675	593		1489212	7304
	2236752	6252		2752146	876
	1960548	375		2626032	7228
	2828397	476		1885894	5802
	1709008	5358		2357067	8747
	4779731	1412		2451321	3584
	2507409	795		4015650	20645
	2450888	390		1650459	3067
	1796295	3936		2810185	5429
	1747024	2608		4730646	21449
	2934546	3052		3491886	7336
	4555077	12313		2140264	6363
	3008217	4904		1863817	3899
	3030404	338		3147551	6237
	3253499	551		2065206	6587
	2359475	3919		3025187	5518
	2676783	444		2327955	4434
	3007225	434		2692073	892
	1773999	618		3055510	9551
	2741395	13059		3621306	902
	2260767	671		3184388	17022
	2622389	6412		3059804	8020
	2398039	726		3563130	1033
	2201181	3350		2791376	13961
	3192809	615		2297044	14919
	2407375	719		2225169	4823
	2204875	4220		2957416	10397
	1724071	4008		5300363	18683
	3067730	1047		2525577	4044
	3208838	1024		1712571	5188
	2341453	4459		2757098	11737
	3747892	654		3238910	9868
	1853337	3921		2889315	11644
	2134542	725		1936259	5451
	3805531	482		4845982	2456
	3338807	18344		3185019	14754
	2233435	484		1704059	4783
	2265320	654		1485345	2453
	2181619	3865		3006739	3670
	2274368	5406		2672011	6102
	2449108	380		2767481	4569
	1788014	411		3061367	1522
	2249462	456		2135771	5782
	2036170	4488		2506971	6801
	1748193	438		2222945	9175
	1575330	588		3719798	982
	1844512	5507		1632204	7634
	3951712	3415		3667091	9370
	2130252	4507		2700126	1183
	2202569	6060		3945889	9010
	2463109	993		2450720	10933
	2038032	485		3721821	10539
	1632577	358		2332076	11211
	3283245	9197		2395289	4148
	2365378	3757		1939667	7380
	2701632	3628		2996478	7965
	3232585	4074		2736840	6940
	1931971	8774		2681501	14100
	2854926	8372		1569550	428
	3074509	848		4072459	11305
	1906283	483		2700804	9234
	2598025	12599		1746761	17998
	3540929	8440		1681596	4371
	3018703	4796		2182945	4301
	1853459	3043		3163563	3429
	3260916	19486		3465135	13471
	1560651	313		1628443	4438
	3612815	860		2411359	858
	3201957	871		2602747	13132
	1855202	2659		2913503	7024
	1736803	258		2778756	7627
	1694487	4247		2035610	6946
	2802263	4209		3984384	16872
	2163641	448		1995572	751
	1708626	399		2141667	7944
	2718426	11394		3024105	12380
	2899368	492		2286809	5781
	2357290	1000		2561031	9137
	2316939	575		4036145	1127
	2955302	4139		2225523	489
	3300453	772		1516312	2754
	2987770	1124		2447909	14009
	2584575	986		3814340	8963
	2322461	3450		3007186	9302
	2220612	539		2040545	6741
	1747330	376		4622502	28065
	2357143	545		3197689	13622
	3346762	3174		3147079	1054
	1815773	4281		4627506	14322
	2215729	482		1742072	4552
	1997833	9156		2058434	5519
	2130293	4742		2711538	1151
	2667278	608		2558318	4800
[truncated: 27,688 more rows]

## Sheet: Fig3
A		Ratio_2/1	Sample	Replicate	C		Ratio_1/2	Sample	Replicate	G	File	Ratio_to_WT	Sample	Replicate	H	File	Ratio_to_WT_400/480	Replicate	Sample
	20230803_354_TMRM_rep3_1_decon_2_156.tif	0.0902093	Δcob	2nd		20241217_yFT216_rep1_0_3_041.tif	1.22856	Δcob	1st		20231010_yF223xyFT236_rep1_0_2_069.tif	0.980107	WT cob	1st		20231019_yFT218x232_rep4_0_3_264.tif	0.987897	4th	WT cob
	20230803_354_TMRM_rep3_2_decon_2_168.tif	0.06518	Δcob	2nd		20241217_yFT216_rep1_0_3_061.tif	1.35973	Δcob	1st		20231010_yF223xyFT236_rep1_1_2_080.tif	0.95169	WT cob	1st		20231019_yFT218x232_rep4_0_3_263.tif	1.04728	4th	WT cob
	20230803_354_TMRM_rep3_3_decon_2_180.tif	0.169897	Δcob	2nd		20241217_yFT216_rep1_0_3_062.tif	1.17185	Δcob	1st		20231010_yF223xyFT236_rep1_2_2_088.tif	0.886594	WT cob	1st		20231019_yFT218x232_rep4_0_3_265.tif	1.1213	4th	WT cob
	20230803_354_TMRM_rep3_3_decon_2_192.tif	0.108607	Δcob	2nd		20241217_yFT216_rep1_0_3_079.tif	1.20919	Δcob	1st		20231010_yF223xyFT236_rep1_3_2_091.tif	1.15809	WT cob	1st		20231019_yFT218x232_rep4_0_3_267.tif	0.974601	4th	WT cob
	20230803_354_TMRM_rep3_3_decon_2_204.tif	0.0957539	Δcob	2nd		20241217_yFT216_rep1_1_3_065.tif	1.11778	Δcob	1st		20231010_yF223xyFT236_rep1_3_2_092.tif	0.865073	WT cob	1st		20231019_yFT218x232_rep4_0_3_269.tif	0.968056	4th	WT cob
	20230803_354_TMRM_rep3_3_decon_2_216.tif	0.118053	Δcob	2nd		20241217_yFT216_rep1_1_3_081.tif	1.12905	Δcob	1st		20231010_yF223xyFT236_rep1_4_2_063.tif	0.947978	WT cob	1st		20231019_yFT218x232_rep4_0_3_268.tif	1.01022	4th	WT cob
	20230803_354_TMRM_rep3_3_decon_2_228.tif	0.259208	Δcob	2nd		20241217_yFT216_rep1_1_3_087.tif	1.21044	Δcob	1st		20231010_yF223xyFT236_rep1_5_2_117.tif	1.00494	WT cob	1st		20231019_yFT218x232_rep4_1_3_139.tif	1.002	4th	WT cob
	20230803_355_TMRM_rep2_0_decon_2_240.tif	0.0903941	Δcox2	1st		20241217_yFT216_rep1_0_3_042.tif	1.3579	Δcob	1st		20231010_yF223xyFT236_rep1_6_2_135.tif	1.0289	WT cob	1st		20231019_yFT218x232_rep4_1_3_135.tif	0.959369	4th	WT cob
	20230803_355_TMRM_rep2_0_decon_2_252.tif	0.0713164	Δcox2	1st		20241217_yFT216_rep1_0_3_044.tif	1.01272	Δcob	1st		20231010_yF223xyFT236_rep1_6_2_137.tif	0.801019	WT cob	1st		20231019_yFT218x232_rep4_1_3_136.tif	1.18453	4th	WT cob
	20230803_355_TMRM_rep2_0_decon_2_264.tif	0.0954246	Δcox2	1st		20241217_yFT216_rep1_0_3_047.tif	1.13895	Δcob	1st		20231010_yF223xyFT236_rep1_7_2_119.tif	1.0844	WT cob	1st		20231019_yFT218x232_rep4_1_3_134.tif	0.986357	4th	WT cob
	20230803_355_TMRM_rep2_0_decon_2_276.tif	0.065228	Δcox2	1st		20241217_yFT216_rep1_0_3_057.tif	1.20608	Δcob	1st		20231010_yF223xyFT236_rep1_8_2_181.tif	0.808919	WT cob	1st		20231019_yFT218x232_rep4_2_3_265.tif	1.00379	4th	WT cob
	20230803_354_TMRM_rep2_0_decon_2_001.tif	0.0712731	Δcob	1st		20241217_yFT216_rep1_0_3_060.tif	1.22331	Δcob	1st		20231010_yF223xyFT236_rep2_0_2_087.tif	0.84116	WT cob	2nd		20231019_yFT218x232_rep4_2_3_266.tif	1.08976	4th	WT cob
	20230803_354_TMRM_rep2_0_decon_2_003.tif	0.0765159	Δcob	1st		20241217_yFT216_rep1_0_3_063.tif	1.39983	Δcob	1st		20231010_yF223xyFT236_rep2_0_2_088.tif	1.05315	WT cob	2nd		20231019_yFT218x232_rep4_2_3_278.tif	1.08294	4th	WT cob
	20230803_354_TMRM_rep2_0_decon_2_005.tif	0.0629901	Δcob	1st		20241217_yFT216_rep1_0_3_065.tif	1.41074	Δcob	1st		20231010_yF223xyFT236_rep2_0_2_089.tif	1.01245	WT cob	2nd		20231019_yFT218x232_rep4_2_3_267.tif	0.970157	4th	WT cob
	20230803_354_TMRM_rep2_0_decon_2_007.tif	0.0670534	Δcob	1st		20241217_yFT216_rep1_1_3_104.tif	1.37728	Δcob	1st		20231010_yF223xyFT236_rep2_0_2_090.tif	0.930564	WT cob	2nd		20231019_yFT218x232_rep4_3_3_259.tif	0.868811	4th	WT cob
	20230803_354_TMRM_rep2_0_decon_2_009.tif	0.0645007	Δcob	1st		20241217_yFT216_rep1_1_3_105.tif	1.33368	Δcob	1st		20231010_yF223xyFT236_rep2_0_2_095.tif	1.31009	WT cob	2nd		20231019_yFT218x232_rep4_3_3_262.tif	0.988557	4th	WT cob
	20230803_354_TMRM_rep2_0_decon_2_011.tif	0.0687589	Δcob	1st		20241217_yFT216_rep1_1_3_123.tif	1.20797	Δcob	1st		20231010_yF223xyFT236_rep2_1_2_091.tif	0.959329	WT cob	2nd		20231019_yFT218x232_rep4_3_3_268.tif	1.09687	4th	WT cob
	20230803_354_TMRM_rep2_0_decon_2_013.tif	0.0582129	Δcob	1st		20241217_yFT216_rep1_1_3_124.tif	1.09425	Δcob	1st		20231010_yF223xyFT236_rep2_1_2_092.tif	1.0015	WT cob	2nd		20231019_yFT218x232_rep4_3_3_261.tif	0.884084	4th	WT cob
	20230803_354_TMRM_rep2_0_decon_2_015.tif	0.0628557	Δcob	1st		20241217_yFT216_rep1_2_3_082.tif	1.25225	Δcob	1st		20231010_yF223xyFT236_rep2_1_2_093.tif	0.969697	WT cob	2nd		20231019_yFT218x232_rep4_3_3_264.tif	0.9865	4th	WT cob
	20230803_355_TMRM_rep2_0_decon_2_288.tif	0.0813064	Δcox2	1st		20241217_yFT216_rep1_2_3_083.tif	1.13496	Δcob	1st		20231010_yF223xyFT236_rep2_2_2_075.tif	0.722569	WT cob	2nd		20231019_yFT218x232_rep4_3_3_263.tif	0.999618	4th	WT cob
	20230803_355_TMRM_rep2_1_decon_2_300.tif	0.0864968	Δcox2	1st		20241217_yFT216_rep1_2_3_096.tif	1.40973	Δcob	1st		20231010_yF223xyFT236_rep2_3_2_091.tif	0.904505	WT cob	2nd		20231019_yFT218x232_rep4_4_3_379.tif	0.99546	4th	WT cob
	20230803_355_TMRM_rep2_1_decon_2_312.tif	0.0780171	Δcox2	1st		20241217_yFT216_rep1_2_3_097.tif	1.27778	Δcob	1st		20231010_yF223xyFT236_rep2_3_2_093.tif	1.12255	WT cob	2nd		20231019_yFT218x232_rep4_4_3_377.tif	0.917725	4th	WT cob
	20230803_355_TMRM_rep2_1_decon_2_324.tif	0.0684022	Δcox2	1st		20241217_yFT216_rep1_3_3_032.tif	1.45441	Δcob	1st		20231010_yF223xyFT236_rep2_4_2_115.tif	0.836543	WT cob	2nd		20231019_yFT218x232_rep4_4_3_378.tif	1.00539	4th	WT cob
	20230803_355_TMRM_rep2_1_decon_2_336.tif	0.0707852	Δcox2	1st		20241217_yFT216_rep1_3_3_034.tif	1.13712	Δcob	1st		20231010_yF223xyFT236_rep2_4_2_117.tif	0.999118	WT cob	2nd		20231019_yFT218x232_rep4_4_3_381.tif	0.94724	4th	WT cob
	20230803_355_TMRM_rep2_2_decon_2_348.tif	0.112941	Δcox2	1st		20241217_yFT216_rep1_3_3_071.tif	1.1644	Δcob	1st		20231010_yF223xyFT236_rep2_4_2_118.tif	0.805725	WT cob	2nd		20231019_yFT218x232_rep4_4_3_390.tif	0.955077	4th	WT cob
	20230803_355_TMRM_rep2_2_decon_2_360.tif	0.0893257	Δcox2	1st		20241217_yFT216_rep1_3_3_094.tif	1.10139	Δcob	1st		20231010_yF223xyFT236_rep2_4_2_119.tif	1.16817	WT cob	2nd		20231019_yFT218x232_rep4_5_3_400.tif	1.01598	4th	WT cob
	20230803_355_TMRM_rep2_2_decon_2_372.tif	0.10011	Δcox2	1st		20241217_yFT216_rep1_3_3_095.tif	1.25138	Δcob	1st		20231010_yF223xyFT236_rep2_5_2_126.tif	0.87766	WT cob	2nd		20231019_yFT218x232_rep4_5_3_406.tif	1.02241	4th	WT cob
	20230803_355_TMRM_rep2_3_decon_2_384.tif	0.066407	Δcox2	1st		20241217_yFT216_rep1_3_3_119.tif	1.13013	Δcob	1st		20231010_yF223xyFT236_rep2_5_2_127.tif	0.791679	WT cob	2nd		20231019_yFT218x232_rep4_5_3_407.tif	1.03386	4th	WT cob
	20230803_355_TMRM_rep2_3_decon_2_396.tif	0.0746794	Δcox2	1st		20241217_yFT216_rep1_3_3_121.tif	1.25524	Δcob	1st		20231010_yF223xyFT236_rep2_5_2_129.tif	0.773934	WT cob	2nd		20231019_yFT218x232_rep4_5_3_412.tif	0.974815	4th	WT cob
	20230803_355_TMRM_rep2_3_decon_2_408.tif	0.062622	Δcox2	1st		20241217_yFT216_rep2_0_3_050.tif	1.57606	Δcob	2nd		20231010_yF223xyFT236_rep2_6_2_089.tif	0.946171	WT cob	2nd		20231019_yFT218x232_rep4_5_3_391.tif	0.966533	4th	WT cob
	20230803_355_TMRM_rep3_0_decon_2_420.tif	0.0665342	Δcox2	2nd		20241217_yFT216_rep2_0_3_051.tif	1.45215	Δcob	2nd		20231010_yF223xyFT236_rep2_6_2_091.tif	1.0828	WT cob	2nd		20231019_yFT218x232_rep4_5_3_383.tif	0.973051	4th	WT cob
	20230803_355_TMRM_rep2_0_decon_2_289.tif	0.0701121	Δcox2	1st		20241217_yFT216_rep2_0_3_073.tif	1.3272	Δcob	2nd		20231010_yF223xyFT236_rep2_6_2_092.tif	1.03734	WT cob	2nd		20231019_yFT218x232_rep4_5_3_403.tif	0.979966	4th	WT cob
	20230803_355_TMRM_rep2_0_decon_2_291.tif	0.0735458	Δcox2	1st		20241217_yFT216_rep2_1_3_000.tif	1.31523	Δcob	2nd		20231010_yF223xyFT236_rep2_6_2_095.tif	0.970536	WT cob	2nd		20231019_yFT218x232_rep4_5_3_402.tif	0.974011	4th	WT cob
	20230803_355_TMRM_rep2_1_decon_2_293.tif	0.0696457	Δcox2	1st		20241217_yFT216_rep2_1_3_009.tif	1.14572	Δcob	2nd		20231010_yF223xyFT236_rep2_7_2_091.tif	0.89041	WT cob	2nd		20231019_yFT218x232_rep4_6_3_392.tif	1.10158	4th	WT cob
	20230803_355_TMRM_rep2_1_decon_2_295.tif	0.0665689	Δcox2	1st		20241217_yFT216_rep2_1_3_032.tif	1.28626	Δcob	2nd		20231010_yF223xyFT236_rep2_7_2_096.tif	1.26393	WT cob	2nd		20231019_yFT218x232_rep4_6_3_380.tif	1.00745	4th	WT cob
	20230803_355_TMRM_rep2_1_decon_2_297.tif	0.161048	Δcox2	1st		20241217_yFT216_rep2_1_3_033.tif	1.1664	Δcob	2nd		20231010_yF223xyFT236_rep2_8_2_072.tif	1.33141	WT cob	2nd		20231019_yFT218x232_rep4_6_3_391.tif	1.178	4th	WT cob
	20230803_355_TMRM_rep2_1_decon_2_299.tif	0.0564215	Δcox2	1st		20241217_yFT216_rep2_2_3_006.tif	1.25193	Δcob	2nd		20231010_yF223xyFT236_rep2_8_2_073.tif	0.73908	WT cob	2nd		20231019_yFT218x232_rep4_6_3_401.tif	1.06216	4th	WT cob
	20230803_355_TMRM_rep2_1_decon_2_301.tif	0.0698387	Δcox2	1st		20241217_yFT216_rep2_2_3_007.tif	1.32549	Δcob	2nd		20231010_yF223xyFT236_rep2_8_2_074.tif	0.925181	WT cob	2nd		20231019_yFT218x232_rep4_6_3_396.tif	0.941627	4th	WT cob
	20230803_355_TMRM_rep2_1_decon_2_303.tif	0.0625675	Δcox2	1st		20241217_yFT216_rep2_2_3_045.tif	1.20031	Δcob	2nd		20231010_yF223xyFT236_rep2_8_2_076.tif	0.720443	WT cob	2nd		20231019_yFT218x232_rep4_6_3_383.tif	0.983821	4th	WT cob
	20230803_354_TMRM_rep2_0_decon_2_018.tif	0.0723182	Δcob	1st		20241217_yFT216_rep2_2_3_046.tif	1.40881	Δcob	2nd		20231010_yF223xyFT236_rep3_0_2_146.tif	0.94453	WT cob	3rd		20231019_yFT218x232_rep4_7_3_369.tif	1.12516	4th	WT cob
	20230803_354_TMRM_rep2_0_decon_2_047.tif	0.0628557	Δcob	1st		20241217_yFT216_rep2_3_3_006.tif	1.22147	Δcob	2nd		20231010_yF223xyFT236_rep3_0_2_151.tif	0.969878	WT cob	3rd		20231019_yFT218x232_rep4_7_3_362.tif	1.01244	4th	WT cob
	20230803_354_TMRM_rep2_0_decon_2_067.tif	0.0765256	Δcob	1st		20241217_yFT216_rep2_3_3_008.tif	1.0493	Δcob	2nd		20231010_yF223xyFT236_rep3_0_2_157.tif	0.856887	WT cob	3rd		20231019_yFT218x232_rep4_7_3_383.tif	0.916621	4th	WT cob
	20230803_354_TMRM_rep2_0_decon_2_089.tif	0.118677	Δcob	1st		20241217_yFT216_rep3_0_3_066.tif	1.04247	Δcob	3rd		20231010_yF223xyFT236_rep3_1_2_111.tif	0.854032	WT cob	3rd		20231019_yFT218x232_rep4_7_3_372.tif	0.946905	4th	WT cob
	20230803_354_TMRM_rep2_0_decon_2_109.tif	0.0582003	Δcob	1st		20241217_yFT216_rep3_0_3_067.tif	1.17813	Δcob	3rd		20231010_yF223xyFT236_rep3_1_2_112.tif	1.14691	WT cob	3rd		20231019_yFT218x232_rep4_7_3_368.tif	0.880233	4th	WT cob
	20230803_354_TMRM_rep2_0_decon_2_127.tif	0.0731822	Δcob	1st		20241217_yFT216_rep3_0_3_082.tif	1.02119	Δcob	3rd		20231010_yF223xyFT236_rep3_1_2_117.tif	1.10697	WT cob	3rd		20231019_yFT218x232_rep4_7_3_376.tif	1.09444	4th	WT cob
	20230803_355_TMRM_rep3_0_decon_2_432.tif	0.0698554	Δcox2	2nd		20241217_yFT216_rep3_0_3_083.tif	1.00775	Δcob	3rd		20231010_yF223xyFT236_rep3_2_2_126.tif	1.06051	WT cob	3rd		20231019_yFT218x232_rep4_7_3_358.tif	1.17434	4th	WT cob
	20230803_355_TMRM_rep3_1_decon_2_444.tif	0.0896498	Δcox2	2nd		20241217_yFT216_rep3_0_3_100.tif	1.03155	Δcob	3rd		20231010_yF223xyFT236_rep3_3_2_143.tif	0.906827	WT cob	3rd		20231019_yFT218x232_rep4_7_3_365.tif	1.1013	4th	WT cob
	20230803_355_TMRM_rep3_1_decon_2_456.tif	0.783585	Δcox2	2nd		20241217_yFT216_rep3_0_3_101.tif	1.48815	Δcob	3rd		20231010_yF223xyFT236_rep3_3_2_144.tif	1.09455	WT cob	3rd		20231019_yFT218x232_rep4_7_3_361.tif	0.922118	4th	WT cob
	20230803_355_TMRM_rep3_2_decon_2_468.tif	0.0841458	Δcox2	2nd		20241217_yFT216_rep3_1_3_006.tif	1.22729	Δcob	3rd		20231010_yF223xyFT236_rep3_4_2_086.tif	0.938997	WT cob	3rd		20231019_yFT218x232_rep5_0_3_118.tif	1.20086	5th	WT cob
	20230803_355_TMRM_rep3_3_decon_2_480.tif	0.299513	Δcox2	2nd		20241217_yFT216_rep3_1_3_008.tif	1.11591	Δcob	3rd		20231010_yF223xyFT236_rep3_4_2_089.tif	0.999161	WT cob	3rd		20231019_yFT218x232_rep5_0_3_115.tif	1.01049	5th	WT cob
	20230803_355_TMRM_rep3_3_decon_2_492.tif	0.083689	Δcox2	2nd		20241217_yFT216_rep3_1_3_071.tif	1.0826	Δcob	3rd		20231010_yF223xyFT236_rep3_4_2_090.tif	1.18571	WT cob	3rd		20231019_yFT218x232_rep5_0_3_117.tif	1.03741	5th	WT cob
	20230803_355_TMRM_rep3_3_decon_2_504.tif	0.0819546	Δcox2	2nd		20241217_yFT216_rep3_1_3_072.tif	1.20763	Δcob	3rd		20231010_yF223xyFT236_rep3_4_2_091.tif	0.998519	WT cob	3rd		20231019_yFT218x232_rep5_0_3_120.tif	0.980974	5th	WT cob
	20230803_355_TMRM_rep3_1_decon_2_433.tif	0.127076	Δcox2	2nd		20241217_yFT216_rep3_2_3_018.tif	2.0818	Δcob	3rd		20231010_yF223xyFT236_rep3_5_2_115.tif	1.03381	WT cob	3rd		20231019_yFT218x232_rep5_0_3_111.tif	0.910168	5th	WT cob
	20230803_355_TMRM_rep3_1_decon_2_435.tif	0.085084	Δcox2	2nd		20241217_yFT216_rep3_2_3_019.tif	1.08111	Δcob	3rd		20231010_yF223xyFT236_rep3_5_2_116.tif	0.936036	WT cob	3rd		20231019_yFT218x232_rep5_0_3_113.tif	0.931803	5th	WT cob
	20230803_355_TMRM_rep3_1_decon_2_437.tif	0.104975	Δcox2	2nd		20241217_yFT216_rep3_2_3_044.tif	1.0725	Δcob	3rd		20231010_yF223xyFT236_rep3_6_2_093.tif	0.948772	WT cob	3rd		20231019_yFT218x232_rep5_0_3_112.tif	1.03243	5th	WT cob
	20230803_355_TMRM_rep3_1_decon_2_439.tif	0.0673575	Δcox2	2nd		20241217_yFT216_rep3_2_3_045.tif	1.14256	Δcob	3rd		20231010_yF223xyFT236_rep3_6_2_094.tif	0.909218	WT cob	3rd		20231019_yFT218x232_rep5_1_3_211.tif	0.860712	5th	WT cob
	20230803_355_TMRM_rep3_1_decon_2_441.tif	0.0896243	Δcox2	2nd		20241217_yFT216_rep3_3_3_015.tif	1.11688	Δcob	3rd		20231010_yF223xyFT236_rep3_6_2_095.tif	0.784085	WT cob	3rd		20231019_yFT218x232_rep5_1_3_221.tif	1.04958	5th	WT cob
	20230803_355_TMRM_rep3_1_decon_2_443.tif	0.134353	Δcox2	2nd		20241217_yFT216_rep2_0_3_074.tif	1.39551	Δcob	2nd		20231010_yF223xyFT236_rep3_7_2_124.tif	0.96258	WT cob	3rd		20231019_yFT218x232_rep5_1_3_215.tif	1.07154	5th	WT cob
	20230803_355_TMRM_rep3_1_decon_2_445.tif	0.515854	Δcox2	2nd		20241217_yFT216_rep2_0_3_076.tif	1.51979	Δcob	2nd		20231010_yF223xyFT236_rep3_7_2_125.tif	0.856625	WT cob	3rd		20231019_yFT218x232_rep5_1_3_216.tif	1.06575	5th	WT cob
	20230803_355_TMRM_rep3_1_decon_2_447.tif	0.553024	Δcox2	2nd		20241217_yFT216_rep2_0_3_079.tif	1.25949	Δcob	2nd		20231010_yF223xyFT236_rep3_7_2_126.tif	1.18679	WT cob	3rd		20231019_yFT218x232_rep5_1_3_213.tif	0.968491	5th	WT cob
	20230803_535_TMRM_rep2_0_decon_2_684.tif	0.421449	Δatp6	1st		20241217_yFT216_rep2_0_3_086.tif	1.49896	Δcob	2nd		20231010_yF223xyFT236_rep3_8_2_119.tif	1.06272	WT cob	3rd		20231019_yFT218x232_rep5_1_3_212.tif	0.917174	5th	WT cob
	20230803_535_TMRM_rep2_0_decon_2_696.tif	0.327389	Δatp6	1st		20241217_yFT216_rep2_0_3_089.tif	1.5197	Δcob	2nd		20231010_yF223xyFT236_rep3_8_2_121.tif	0.783221	WT cob	3rd		20231019_yFT218x232_rep5_2_3_242.tif	0.923624	5th	WT cob
	20230803_535_TMRM_rep2_0_decon_2_708.tif	0.0625818	Δatp6	1st		20241217_yFT216_rep2_1_3_010.tif	1.37843	Δcob	2nd		20230913_yFT223xyFT221_rep1_1_2_131.tif	0.967143	Δcob	1st		20231019_yFT218x232_rep5_2_3_246.tif	1.02522	5th	WT cob
	20230803_535_TMRM_rep2_0_decon_2_720.tif	0.157809	Δatp6	1st		20241217_yFT216_rep2_1_3_013.tif	1.34931	Δcob	2nd		20230913_yFT223xyFT221_rep1_1_2_132.tif	1.26435	Δcob	1st		20231019_yFT218x232_rep5_2_3_244.tif	1.05647	5th	WT cob
	20230803_535_TMRM_rep2_1_decon_2_732.tif	0.0758617	Δatp6	1st		20241217_yFT217_rep1_0_3_000.tif	1.21608	Δcox2	1st		20230913_yFT223xyFT221_rep1_1_2_133.tif	0.858523	Δcob	1st		20231019_yFT218x232_rep5_2_3_254.tif	0.978786	5th	WT cob
	20230803_535_TMRM_rep2_1_decon_2_744.tif	0.0880094	Δatp6	1st		20241217_yFT217_rep1_0_3_001.tif	1.11652	Δcox2	1st		20230913_yFT223xyFT221_rep1_1_2_135.tif	0.815402	Δcob	1st		20231019_yFT218x232_rep5_3_3_160.tif	1.04005	5th	WT cob
	20230803_535_TMRM_rep2_1_decon_2_756.tif	0.0721695	Δatp6	1st		20241217_yFT217_rep1_0_3_054.tif	1.03151	Δcox2	1st		20230913_yFT223xyFT221_rep1_1_2_136.tif	1.01371	Δcob	1st		20231019_yFT218x232_rep5_3_3_159.tif	0.9712	5th	WT cob
	20230803_535_TMRM_rep2_2_decon_2_015.tif	0.076086	Δatp6	1st		20241217_yFT217_rep1_0_3_055.tif	1.08501	Δcox2	1st		20230913_yFT223xyFT221_rep1_1_2_138.tif	0.830128	Δcob	1st		20231019_yFT218x232_rep5_4_3_269.tif	1.04308	5th	WT cob
	20230803_535_TMRM_rep2_2_decon_2_027.tif	0.0837055	Δatp6	1st		20241217_yFT217_rep1_1_3_039.tif	1.29645	Δcox2	1st		20230913_yFT223xyFT221_rep1_1_2_140.tif	0.596226	Δcob	1st		20231019_yFT218x232_rep5_4_3_277.tif	0.957256	5th	WT cob
	20230803_535_TMRM_rep2_2_decon_2_039.tif	0.0788375	Δatp6	1st		20241217_yFT217_rep1_1_3_041.tif	1.07702	Δcox2	1st		20230913_yFT223xyFT221_rep1_2_2_122.tif	0.699642	Δcob	1st		20231019_yFT218x232_rep5_4_3_271.tif	0.989199	5th	WT cob
	20230803_535_TMRM_rep3_0_decon_2_001.tif	1.24346	Δatp6	2nd		20241217_yFT217_rep1_2_3_003.tif	1.14363	Δcox2	1st		20230913_yFT223xyFT221_rep1_2_2_124.tif	0.814702	Δcob	1st		20231019_yFT218x232_rep5_4_3_268.tif	0.910206	5th	WT cob
	20230803_535_TMRM_rep3_0_decon_2_013.tif	0.366748	Δatp6	2nd		20241217_yFT217_rep1_2_3_004.tif	1.33803	Δcox2	1st		20230913_yFT223xyFT221_rep1_2_2_125.tif	0.580397	Δcob	1st		20231019_yFT218x232_rep5_5_3_243.tif	0.857951	5th	WT cob
	20230803_535_TMRM_rep3_0_decon_2_052.tif	0.410296	Δatp6	2nd		20241217_yFT217_rep1_2_3_061.tif	1.11458	Δcox2	1st		20230913_yFT223xyFT221_rep1_2_2_126.tif	0.824923	Δcob	1st		20231019_yFT218x232_rep5_5_3_247.tif	1.02951	5th	WT cob
	20230803_535_TMRM_rep3_1_decon_2_024.tif	0.291522	Δatp6	2nd		20241217_yFT217_rep1_2_3_062.tif	1.16936	Δcox2	1st		20230913_yFT223xyFT221_rep1_2_2_135.tif	0.803439	Δcob	1st		20231019_yFT218x232_rep5_5_3_250.tif	0.968612	5th	WT cob
	20230803_535_TMRM_rep3_1_decon_2_036.tif	0.689697	Δatp6	2nd		20241217_yFT217_rep1_3_3_009.tif	1.14835	Δcox2	1st		20230913_yFT223xyFT221_rep1_3_2_156.tif	0.736721	Δcob	1st		20231019_yFT218x232_rep5_5_3_249.tif	1.0467	5th	WT cob
	20230803_535_TMRM_rep2_0_decon_2_721.tif	0.0692706	Δatp6	1st		20241217_yFT217_rep1_3_3_010.tif	1.2616	Δcox2	1st		20230913_yFT223xyFT221_rep1_3_2_158.tif	1.03446	Δcob	1st		20231019_yFT218x232_rep5_5_3_245.tif	1.11293	5th	WT cob
	20230803_535_TMRM_rep2_0_decon_2_723.tif	0.233328	Δatp6	1st		20241217_yFT217_rep1_3_3_073.tif	1.71053	Δcox2	1st		20230913_yFT223xyFT221_rep1_3_2_161.tif	0.927176	Δcob	1st		20231019_yFT218x232_rep5_6_3_157.tif	1.03505	5th	WT cob
	20230803_535_TMRM_rep2_0_decon_2_725.tif	0.0644415	Δatp6	1st		20241217_yFT217_rep1_3_3_074.tif	1.17203	Δcox2	1st		20230913_yFT223xyFT221_rep1_3_2_163.tif	0.860804	Δcob	1st		20231019_yFT218x232_rep5_6_3_153.tif	1.02143	5th	WT cob
	20230803_535_TMRM_rep2_0_decon_2_727.tif	0.164481	Δatp6	1st		20241217_yFT217_rep2_0_3_015.tif	1.07052	Δcox2	2nd		20230913_yFT223xyFT221_rep1_3_2_165.tif	0.809842	Δcob	1st		20231019_yFT218x232_rep5_6_3_152.tif	0.920737	5th	WT cob
	20230803_535_TMRM_rep2_1_decon_2_001.tif	0.808582	Δatp6	1st		20241217_yFT217_rep2_0_3_017.tif	1.1302	Δcox2	2nd		20230913_yFT223xyFT221_rep1_3_2_166.tif	1.11458	Δcob	1st		20231019_yFT218x232_rep5_6_3_154.tif	0.96048	5th	WT cob
	20230803_535_TMRM_rep2_1_decon_2_003.tif	0.930479	Δatp6	1st		20241217_yFT217_rep2_0_3_078.tif	1.30754	Δcox2	2nd		20230913_yFT223xyFT221_rep1_3_2_168.tif	0.984116	Δcob	1st		20231019_yFT218x232_rep5_7_3_399.tif	0.954931	5th	WT cob
	20230803_535_TMRM_rep2_1_decon_2_005.tif	0.0775852	Δatp6	1st		20241217_yFT217_rep2_0_3_079.tif	1.25927	Δcox2	2nd		20230913_yFT223xyFT221_rep1_4_2_155.tif	1.084	Δcob	1st		20231019_yFT218x232_rep5_7_3_391.tif	0.974481	5th	WT cob
	20230803_535_TMRM_rep2_1_decon_2_007.tif	0.334021	Δatp6	1st		20241217_yFT217_rep2_1_3_022.tif	1.33359	Δcox2	2nd		20230913_yFT223xyFT221_rep1_4_2_157.tif	0.714279	Δcob	1st		20231019_yFT218x232_rep5_7_3_384.tif	1.09574	5th	WT cob
	20230803_535_TMRM_rep2_1_decon_2_009.tif	0.0695873	Δatp6	1st		20241217_yFT217_rep2_1_3_023.tif	1.11553	Δcox2	2nd		20230913_yFT223xyFT221_rep1_5_2_157.tif	0.712371	Δcob	1st		20231019_yFT218x232_rep5_7_3_395.tif	1.08716	5th	WT cob
	20230803_535_TMRM_rep2_1_decon_2_011.tif	0.195058	Δatp6	1st		20241217_yFT217_rep2_1_3_062.tif	0.995325	Δcox2	2nd		20230913_yFT223xyFT221_rep1_5_2_160.tif	0.919216	Δcob	1st		20231019_yFT218x232_rep5_7_3_405.tif	1.08653	5th	WT cob
	20230803_535_TMRM_rep2_1_decon_2_729.tif	0.164069	Δatp6	1st		20241217_yFT217_rep2_1_3_064.tif	1.12911	Δcox2	2nd		20230913_yFT223xyFT221_rep1_5_2_162.tif	0.867784	Δcob	1st		20231019_yFT218x232_rep5_7_3_392.tif	1.02575	5th	WT cob
	20230803_535_TMRM_rep3_2_decon_2_048.tif	0.172993	Δatp6	2nd		20241217_yFT217_rep2_1_3_087.tif	1.16833	Δcox2	2nd		20230913_yFT223xyFT221_rep1_5_2_163.tif	0.651421	Δcob	1st		20231019_yFT218x232_rep5_7_3_394.tif	0.93373	5th	WT cob
	20230803_535_TMRM_rep3_2_decon_2_060.tif	0.312273	Δatp6	2nd		20241217_yFT217_rep2_1_3_088.tif	1.38081	Δcox2	2nd		20230913_yFT223xyFT221_rep1_5_2_168.tif	0.713117	Δcob	1st		20231019_yFT218x232_rep5_7_3_393.tif	1.05121	5th	WT cob
	20230804_354_TMRM_rep4_1_decon_2_204.tif	0.103867	Δcob	3rd		20241217_yFT217_rep2_1_3_161.tif	1.10173	Δcox2	2nd		20230913_yFT223xyFT221_rep1_5_2_174.tif	0.673852	Δcob	1st		20231019_yFT218x232_rep5_8_3_280.tif	0.977866	5th	WT cob
	20230804_354_TMRM_rep4_1_decon_2_217.tif	0.0532823	Δcob	3rd		20241217_yFT216_rep3_3_3_065.tif	1.14981	Δcob	3rd		20230913_yFT223xyFT221_rep1_6_2_159.tif	0.645695	Δcob	1st		20231019_yFT218x232_rep5_8_3_284.tif	1.04545	5th	WT cob
	20230804_354_TMRM_rep4_2_decon_2_229.tif	0.0827148	Δcob	3rd		20241217_yFT216_rep3_3_3_067.tif	1.25084	Δcob	3rd		20230913_yFT223xyFT221_rep1_6_2_160.tif	0.749185	Δcob	1st		20231019_yFT218x232_rep5_8_3_282.tif	0.970859	5th	WT cob
	20230804_354_TMRM_rep4_2_decon_2_242.tif	0.0973629	Δcob	3rd		20241217_yFT216_rep3_3_3_070.tif	1.08836	Δcob	3rd		20230913_yFT223xyFT221_rep1_6_2_161.tif	0.94971	Δcob	1st		20231019_yFT218x232_rep5_8_3_289.tif	0.980547	5th	WT cob
	20230804_354_TMRM_rep4_2_decon_2_256.tif	0.0806724	Δcob	3rd		20241217_yFT216_rep3_3_3_073.tif	1.10854	Δcob	3rd		20230913_yFT223xyFT221_rep1_6_2_173.tif	0.748815	Δcob	1st		20231019_yFT218x232_rep5_8_3_288.tif	1.1539	5th	WT cob
	20230804_355_TMRM_rep4_0_decon_2_268.tif	0.0914817	Δcox2	3rd		20241217_yFT216_rep3_3_3_077.tif	1.19101	Δcob	3rd		20230913_yFT223xyFT221_rep1_6_2_181.tif	1.03897	Δcob	1st		20231019_yFT218x232_rep5_8_3_283.tif	1.049	5th	WT cob
	20230804_355_TMRM_rep4_0_decon_2_281.tif	0.0834006	Δcox2	3rd		20241217_yFT217_rep1_0_3_002.tif	0.905463	Δcox2	1st		20230913_yFT223xyFT221_rep1_7_2_119.tif	1.12597	Δcob	1st		20231019_yFT218x232_rep5_8_3_292.tif	1.16025	5th	WT cob
	20230804_355_TMRM_rep4_0_decon_2_295.tif	0.0948154	Δcox2	3rd		20241217_yFT217_rep1_0_3_004.tif	1.00688	Δcox2	1st		20230913_yFT223xyFT221_rep1_7_2_121.tif	0.742754	Δcob	1st		20231019_yFT218x232_rep6_0_3_234.tif	1.01358	6th	WT cob
	20230804_355_TMRM_rep4_1_decon_2_307.tif	0.0505005	Δcox2	3rd		20241217_yFT217_rep2_2_3_047.tif	1.37642	Δcox2	2nd		20230913_yFT223xyFT221_rep1_7_2_122.tif	0.889286	Δcob	1st		20231019_yFT218x232_rep6_0_3_232.tif	1.03795	6th	WT cob
	20230804_355_TMRM_rep4_1_decon_2_320.tif	0.0935346	Δcox2	3rd		20241217_yFT217_rep2_2_3_049.tif	1.19581	Δcox2	2nd		20230913_yFT223xyFT221_rep1_7_2_123.tif	1.13876	Δcob	1st		20231019_yFT218x232_rep6_0_3_227.tif	1.02528	6th	WT cob
	20230804_355_TMRM_rep4_2_decon_2_334.tif	0.146054	Δcox2	3rd		20241217_yFT217_rep2_3_3_030.tif	1.15333	Δcox2	2nd		20230913_yFT223xyFT221_rep1_7_2_124.tif	0.835287	Δcob	1st		20231019_yFT218x232_rep6_0_3_226.tif	0.89234	6th	WT cob
	20230804_355_TMRM_rep4_2_decon_2_346.tif	0.070293	Δcox2	3rd		20241217_yFT217_rep2_3_3_040.tif	1.5243	Δcox2	2nd		20230913_yFT223xyFT221_rep1_7_2_128.tif	1.45472	Δcob	1st		20231019_yFT218x232_rep6_0_3_222.tif	1.0581	6th	WT cob
	20230804_354_TMRM_rep4_1_decon_2_218.tif	0.100795	Δcob	3rd		20241217_yFT217_rep2_3_3_061.tif	1.21819	Δcox2	2nd		20230913_yFT223xyFT221_rep1_8_2_105.tif	0.767748	Δcob	1st		20231019_yFT218x232_rep6_1_3_252.tif	0.945406	6th	WT cob
	20230804_354_TMRM_rep4_1_decon_2_220.tif	0.0688673	Δcob	3rd		20241217_yFT217_rep2_3_3_062.tif	1.25798	Δcox2	2nd		20230913_yFT223xyFT221_rep1_8_2_111.tif	0.693003	Δcob	1st		20231019_yFT218x232_rep6_1_3_250.tif	0.99557	6th	WT cob
	20230804_354_TMRM_rep4_1_decon_2_222.tif	0.0670348	Δcob	3rd		20241217_yFT217_rep2_3_3_080.tif	1.16717	Δcox2	2nd		20230913_yFT223xyFT221_rep1_8_2_112.tif	1.32198	Δcob	1st		20231019_yFT218x232_rep6_1_3_255.tif	1.12389	6th	WT cob
	20230804_354_TMRM_rep4_1_decon_2_224.tif	0.0785414	Δcob	3rd		20241217_yFT217_rep2_3_3_081.tif	1.01824	Δcox2	2nd		20230913_yFT223xyFT221_rep1_8_2_113.tif	0.850241	Δcob	1st		20231019_yFT218x232_rep6_1_3_249.tif	1.05417	6th	WT cob
	20230804_354_TMRM_rep4_2_decon_2_226.tif	0.0557481	Δcob	3rd		20241217_yFT217_rep3_0_3_008.tif	1.28078	Δcox2	3rd		20230913_yFT223xyFT221_rep1_8_2_114.tif	1.18157	Δcob	1st		20231019_yFT218x232_rep6_1_3_259.tif	0.898087	6th	WT cob
	20230804_354_TMRM_rep4_2_decon_2_228.tif	0.060112	Δcob	3rd		20241217_yFT217_rep3_0_3_010.tif	1.08282	Δcox2	3rd		20230913_yFT223xyFT221_rep1_8_2_117.tif	0.831432	Δcob	1st		20231019_yFT218x232_rep6_3_3_281.tif	0.968201	6th	WT cob
[truncated: 2,290 more rows]

## Sheet: Fig4
B	Ratio_to_WT	Cell	filename	Sample	Replicate	Background	D	Ratio_to_WT_400/480	Background	Replicate	Sample	E	Ratio	Strain	Replicate	Mating	Background	F	strain	mtdna_ratio	growth_rate_ratio	mean_h	Experiment
[truncated: 2,704 more rows]

[truncated: 5 more sheets: S1_Fig, S2_Fig, S3_Fig, S4_Fig, S5_Fig]
